# Supplementary material for: Proteomics alterations in chicken jejunum caused by 24 h fasting
Source: PeerJ. 2019 Mar 26;7:e6588. doi: 10.7717/peerj.6588 (PMC6440466; doi:10.7717/peerj.6588)
Supplement: Supplemental Information 5 [file peerj-07-6588-s005.xlsx]

## Sheet: Data
mark	hide	use for normalization 'gel1 cy3 A1 bc'	use for normalization 'gel2 cy5 A2 bc'	use for normalization 'gel3 cy3 A3 bc'	use for normalization 'gel4 cy5 A4 bc'	use for normalization 'gel5 cy3 A5 bc'	use for normalization 'gel6 cy5 A6 bc'	use for normalization 'gel7 cy3 A7 bc'	use for normalization 'gel8 cy5 A8 bc'	use for normalization 'gel1 cy5 F8 bc'	use for normalization 'gel2 cy3 F7 bc'	use for normalization 'gel3 cy5 F6 bc'	normalized volume 'gel1 cy3 A1 bc'	normalized volume 'gel2 cy5 A2 bc'	normalized volume 'gel3 cy3 A3 bc'	normalized volume 'gel4 cy5 A4 bc'	normalized volume 'gel5 cy3 A5 bc'	normalized volume 'gel6 cy5 A6 bc'	normalized volume 'gel7 cy3 A7 bc'	normalized volume 'gel8 cy5 A8 bc'	normalized volume 'gel1 cy5 F8 bc'	normalized volume 'gel2 cy3 F7 bc'	normalized volume 'gel3 cy5 F6 bc'	normalized volume 'gel4 cy3 F5 bc'	normalized volume 'gel5 cy5 F4 bc'	normalized volume 'gel6 cy3 F3 bc'	normalized volume 'gel7 cy5 F2 bc'	normalized volume 'gel8 cy3 F1 bc'	normalized volume 'gel1 cy2 pool bc'	normalized volume 'gel2 cy2 pool bc'	normalized volume 'gel3 cy2 pool bc'	normalized volume 'gel4 cy2 pool bc'	normalized volume 'gel5 cy2 pool bc'	normalized volume 'gel6 cy2 pool bc'	normalized volume 'gel7 cy2 pool bc'	normalized volume 'gel8 cy2 pool bc'	ratio 'gel2 cy5 A2 bc' / 'gel1 cy3 A1 bc'	ratio 'gel3 cy3 A3 bc' / 'gel1 cy3 A1 bc'	ratio 'gel4 cy5 A4 bc' / 'gel1 cy3 A1 bc'	ratio 'gel5 cy3 A5 bc' / 'gel1 cy3 A1 bc'	ratio 'gel6 cy5 A6 bc' / 'gel1 cy3 A1 bc'	ratio 'gel7 cy3 A7 bc' / 'gel1 cy3 A1 bc'	ratio 'gel8 cy5 A8 bc' / 'gel1 cy3 A1 bc'	ratio 'gel1 cy5 F8 bc' / 'gel1 cy3 A1 bc'	ratio 'gel2 cy3 F7 bc' / 'gel1 cy3 A1 bc'	ratio 'gel3 cy5 F6 bc' / 'gel1 cy3 A1 bc'	ratio 'gel4 cy3 F5 bc' / 'gel1 cy3 A1 bc'	ratio 'gel5 cy5 F4 bc' / 'gel1 cy3 A1 bc'	ratio 'gel6 cy3 F3 bc' / 'gel1 cy3 A1 bc'
false	false	true	true	true	true	true	true	true	true	true	true	true	95.7161	82.2377	77.7924	79.4871	96.7582	77.3345	65.1402	80.5286	98.7773	79.2273	83.3903	61.2412	86.9086	67.0211	73.3282	81.0432	100	100	100	100	100	100	100	100	-1.1639	-1.2304	-1.20417	1.01089	-1.23769	-1.46939	-1.1886	1.03198	-1.20812	-1.14781	-1.56294	-1.10134	-1.42815
false	false	true	true	true	true	true	true	true	true	true	true	true	109.217	122.938	196.474	117.833	115.327	94.7391	98.5645	123.031	106.232	88.483	57.6825	118.079	95.221	36.7687	120.496	100.904	100	100	100	100	100	100	100	100	1.12563	1.79894	1.07889	1.05595	-1.15282	-1.10807	1.12649	-1.02809	-1.23433	-1.89341	1.08115	-1.14698	-2.97037
false	false	true	true	true	true	true	true	true	true	true	true	true	97.7715	96.022	95.371	95.8458	89.269	72.7165	67.4189	114.003	87.1129	104.882	96.0839	116.992	81.7529	79.4001	126.808	90.5263	100	100	100	100	100	100	100	100	-1.01822	-1.02517	-1.02009	-1.09525	-1.34456	-1.45021	1.16601	-1.12235	1.07273	-1.01756	1.19658	-1.19594	-1.23138
false	false	true	true	true	true	true	true	true	true	true	true	true	134.925	104.751	90.2552	85.829	98.0874	88.7457	91.7209	134.102	103.302	153.974	135.713	127.675	70.4878	107.638	25.8158	135.124	100	100	100	100	100	100	100	100	-1.28805	-1.49492	-1.57202	-1.37555	-1.52035	-1.47103	-1.00613	-1.30612	1.14119	1.00584	-1.05678	-1.91415	-1.2535
false	false	true	true	true	true	true	true	true	true	true	true	true	95.2474	114.524	97.5779	101.661	95.2065	111.06	104.59	88.0894	136.993	121.584	122.966	92.1471	122.134	133.472	104.444	101.534	100	100	100	100	100	100	100	100	1.20238	1.02447	1.06734	-1.00043	1.16602	1.09809	-1.08126	1.43829	1.27651	1.29101	-1.03365	1.28228	1.40132
false	false	true	true	true	true	true	true	true	true	true	true	true	97.4754	87.965	95.8693	76.0821	95.0987	82.418	92.9757	116.214	81.3458	88.0732	80.1266	94.8753	94.4707	36.6593	86.1395	93.5736	100	100	100	100	100	100	100	100	-1.10812	-1.01675	-1.28119	-1.02499	-1.1827	-1.0484	1.19224	-1.19829	-1.10675	-1.21652	-1.02741	-1.03181	-2.65895
false	false	true	true	true	true	true	true	true	true	true	true	true	126.915	155.971	85.6205	100.616	173.093	83.5203	11.7907	69.3026	45.8635	44.9726	39.4968	70.5462	59.8651	96.5489	41.8396	51.5091	100	100	100	100	100	100	100	100	1.22894	-1.4823	-1.26138	1.36385	-1.51957	-10.764	-1.83132	-2.76723	-2.82205	-3.21329	-1.79903	-2.12002	-1.31451
false	false	true	true	true	true	true	true	true	true	true	true	true	99.5193	105.435	100.263	104.157	91.2645	101.192	107.852	93.2238	97.0976	101.981	106.161	99.742	107.836	93.9684	114.07	93.5277	100	100	100	100	100	100	100	100	1.05944	1.00747	1.0466	-1.09045	1.01681	1.08372	-1.06753	-1.02494	1.02474	1.06674	1.00224	1.08357	-1.05907
false	false	true	true	true	true	true	true	true	true	true	true	true	87.9156	98.0473	99.8142	81.5026	90.7849	89.0724	128.304	92.9546	70.193	88.5994	91.4421	92.0947	103.397	75.3988	88.8401	121.334	100	100	100	100	100	100	100	100	1.11524	1.13534	-1.07868	1.03264	1.01316	1.4594	1.05732	-1.25248	1.00778	1.04011	1.04753	1.1761	-1.16601
false	false	true	true	true	true	true	true	true	true	true	true	true	109.88	84.5109	57.2521	107.386	95.4515	100.006	70.1689	100.151	51.9729	107.152	72.6849	110.864	75.2495	127.052	53.8914	137.036	100	100	100	100	100	100	100	100	-1.30019	-1.91924	-1.02323	-1.15117	-1.09874	-1.56594	-1.09715	-2.11418	-1.02546	-1.51174	1.00895	-1.46021	1.15627
false	false	true	true	true	true	true	true	true	true	true	true	true	91.893	105.79	92.9033	81.6583	85.6491	90.6436	105.62	87.6878	72.8291	79.4978	94.6701	76.3551	103.862	111.51	85.8982	85.3387	100	100	100	100	100	100	100	100	1.15123	1.01099	-1.12533	-1.0729	-1.01378	1.14938	-1.04796	-1.26176	-1.15592	1.03022	-1.2035	1.13024	1.21348
false	false	true	true	true	true	true	true	true	true	true	true	true	128.728	89.3447	133.477	66.5232	116.501	80.604	124.296	127.372	88.1316	124.532	80.3356	118.903	83.9673	92.6954	49.035	147.641	100	100	100	100	100	100	100	100	-1.4408	1.0369	-1.93508	-1.10495	-1.59704	-1.03565	-1.01065	-1.46063	-1.03369	-1.60238	-1.08262	-1.53307	-1.38872
false	false	true	true	true	true	true	true	true	true	true	true	true	227.831	59.7323	74.1939	54.4471	343.677	55.4741	50.0277	78.3368	55.6706	61.4752	27.0791	240.341	110.448	144.785	65.5676	63.7418	100	100	100	100	100	100	100	100	-3.8142	-3.07075	-4.18444	1.50848	-4.10698	-4.55409	-2.90835	-4.09248	-3.70606	-8.41352	1.05491	-2.06278	-1.57358
false	false	true	true	true	true	true	true	true	true	true	true	true	129.611	60.8161	97.8771	123.633	102.172	103.154	113.39	101.457	109.451	89.2538	97.372	80.3637	59.4921	66.8928	80.0941	87.7656	100	100	100	100	100	100	100	100	-2.13119	-1.32422	-1.04835	-1.26856	-1.25648	-1.14305	-1.27749	-1.18419	-1.45216	-1.33109	-1.6128	-2.17862	-1.93759
false	false	true	true	true	true	true	true	true	true	true	true	true	101.6	84.6731	100.477	103.114	108.751	97.4583	93.5662	137.213	88.3427	97.9544	119.223	101.892	106.633	46.0024	77.5929	117.406	100	100	100	100	100	100	100	100	-1.19991	-1.01117	1.0149	1.07039	-1.0425	-1.08586	1.35052	-1.15007	-1.03722	1.17346	1.00287	1.04953	-2.20858
false	false	true	true	true	true	true	true	true	true	true	true	true	68.1281	97.785	75.5002	107.226	62.8047	96.1175	121.725	85.2068	73.7632	103.57	110.065	106.455	41.419	69.192	89.8539	123.421	100	100	100	100	100	100	100	100	1.43531	1.10821	1.57388	-1.08476	1.41083	1.7867	1.25068	1.08271	1.52022	1.61556	1.56257	-1.64485	1.01562
false	false	true	true	true	true	true	true	true	true	true	true	true	77.0315	86.9773	98.0248	97.988	86.3298	148.561	96.2972	103.485	90.561	89.198	98.9526	102.001	107.419	51.3629	91.7436	96.8272	100	100	100	100	100	100	100	100	1.12911	1.27253	1.27205	1.12071	1.92857	1.2501	1.34341	1.17564	1.15794	1.28457	1.32414	1.39448	-1.49975
false	false	true	true	true	true	true	true	true	true	true	true	true	81.9024	92.6595	97.5825	84.5535	86.8074	295.19	93.5589	94.6389	70.1156	73.4219	69.7012	80.2414	86.4837	40.5486	81.465	85.3817	100	100	100	100	100	100	100	100	1.13134	1.19145	1.03237	1.05989	3.60417	1.14232	1.15551	-1.16811	-1.1155	-1.17505	-1.0207	1.05594	-2.01986
false	false	true	true	true	true	true	true	true	true	true	true	true	124.144	91.7694	121.108	95.7482	104.511	92.9554	110.829	91.7094	52.8239	93.8776	75.721	106.17	44.1375	56.3649	130.431	112.598	100	100	100	100	100	100	100	100	-1.35278	-1.02507	-1.29657	-1.18786	-1.33552	-1.12014	-1.35367	-2.35015	-1.3224	-1.63949	-1.1693	-2.81267	-2.2025
false	false	true	true	true	true	true	true	true	true	true	true	true	74.2457	29.5441	76.4267	38.2831	51.8385	50.9074	96.9566	56.2197	45.5067	41.3561	68.8555	73.4267	25.1452	81.9812	55.1626	101.612	100	100	100	100	100	100	100	100	-2.51305	1.02938	-1.93939	-1.43225	-1.45845	1.30589	-1.32064	-1.63153	-1.79528	-1.07828	-1.01115	-2.95268	1.10419
false	false	true	true	true	true	true	true	true	true	true	true	true	103.54	141.213	131.922	108.364	100.468	101.855	110.668	108.409	69.1661	94.2653	107.91	120.566	107.732	66.9574	128.2	108.966	100	100	100	100	100	100	100	100	1.36384	1.27411	1.04659	-1.03058	-1.01654	1.06884	1.04702	-1.49698	-1.0984	1.0422	1.16444	1.04048	-1.54636
false	false	true	true	true	true	true	true	true	true	true	true	true	93.4421	61.0221	81.8427	70.543	81.3556	73.7463	118.3	61.9622	51.0194	84.1643	56.0624	61.6764	66.2417	85.898	45.9718	79.1033	100	100	100	100	100	100	100	100	-1.53128	-1.14173	-1.32461	-1.14856	-1.26708	1.26602	-1.50805	-1.8315	-1.11023	-1.66675	-1.51504	-1.41062	-1.08783
false	false	true	true	true	true	true	true	true	true	true	true	true	100.848	79.4882	83.2192	87.1196	102.303	91.6595	88.0263	89.6457	103.38	109.605	136.132	105.395	101.895	102.159	65.8252	87.9043	100	100	100	100	100	100	100	100	-1.26872	-1.21184	-1.15759	1.01443	-1.10025	-1.14566	-1.12497	1.0251	1.08683	1.34987	1.04509	1.01038	1.013
false	false	true	true	true	true	true	true	true	true	true	true	true	80.4704	71.9008	62.469	46.1916	78.2968	89.7706	74.1379	58.1314	108.817	110.599	111.475	55.9746	100.684	160.168	54.5738	79.6362	100	100	100	100	100	100	100	100	-1.11919	-1.28817	-1.7421	-1.02776	1.11557	-1.08542	-1.38429	1.35226	1.3744	1.38529	-1.43763	1.2512	1.99039
false	false	true	true	true	true	true	true	true	true	true	true	true	115.072	105.348	120.478	86.7212	86.3054	92.4209	107.749	112.301	67.8964	97.8026	84.6387	77.9791	78.4015	80.7111	53.4495	113.342	100	100	100	100	100	100	100	100	-1.0923	1.04698	-1.32692	-1.33331	-1.24509	-1.06797	-1.02467	-1.69482	-1.17657	-1.35957	-1.47568	-1.46773	-1.42573
false	false	true	true	true	true	true	true	true	true	true	true	true	109.554	124.067	181.481	120.028	117.389	123.386	94.3838	108.455	143.622	125.822	149.624	99.8885	141.509	160.809	127.68	97.1979	100	100	100	100	100	100	100	100	1.13247	1.65654	1.09561	1.07151	1.12625	-1.16073	-1.01014	1.31097	1.14849	1.36575	-1.09676	1.29168	1.46785
false	false	true	true	true	true	true	true	true	true	true	true	true	122.619	83.7428	78.1301	75.6512	105.833	77.7769	73.6016	83.4517	98.5597	111.113	113.537	76.0419	97.8469	94.4759	57.8446	142.298	100	100	100	100	100	100	100	100	-1.46423	-1.56942	-1.62084	-1.1586	-1.57654	-1.66598	-1.46934	-1.2441	-1.10355	-1.07998	-1.61251	-1.25317	-1.29788
false	false	true	true	true	true	true	true	true	true	true	true	true	222.008	91.6164	163.44	104.65	144.545	55.9029	239.539	47.2326	82.0499	98.0178	105.742	124.012	99.3653	171.095	57.6941	120.495	100	100	100	100	100	100	100	100	-2.42323	-1.35834	-2.12144	-1.5359	-3.97131	1.07897	-4.70031	-2.70576	-2.26497	-2.09951	-1.79021	-2.23426	-1.29757
false	false	true	true	true	true	true	true	true	true	true	true	true	108.688	79.6306	108.098	74.4673	101.777	63.2963	148.826	84.1172	60.9922	105.901	73.535	130.286	47.5233	59.4516	58.7676	161.378	100	100	100	100	100	100	100	100	-1.3649	-1.00546	-1.45954	-1.0679	-1.71713	1.36929	-1.2921	-1.782	-1.02632	-1.47805	1.19871	-2.28705	-1.82818
false	false	true	true	true	true	true	true	true	true	true	true	true	122.542	131.47	137.054	112.051	127.263	108.809	92.1851	121.335	111.894	94.9923	115.446	104.382	120.517	90.189	93.575	123.833	100	100	100	100	100	100	100	100	1.07286	1.11842	-1.09362	1.03853	-1.12621	-1.3293	-1.00994	-1.09516	-1.29002	-1.06147	-1.17397	-1.01681	-1.35872
false	false	true	true	true	true	true	true	true	true	true	true	true	101.071	97.9944	145.452	118.949	111.02	117.584	86.4247	132.01	122.019	129.45	158.88	147.665	111.939	89.918	90.5482	112.35	100	100	100	100	100	100	100	100	-1.0314	1.4391	1.17688	1.09843	1.16338	-1.16947	1.30611	1.20725	1.28078	1.57197	1.461	1.10752	-1.12404
false	false	true	true	true	true	true	true	true	true	true	true	true	118.38	114.978	100.096	89.104	121.394	86.8568	76.2318	111.55	122.46	105.265	120.617	76.3137	125.396	93.0991	71.3613	96.6215	100	100	100	100	100	100	100	100	-1.02959	-1.18267	-1.32856	1.02546	-1.36293	-1.5529	-1.06123	1.03447	-1.12459	1.0189	-1.55123	1.05926	-1.27155
false	false	true	true	true	true	true	true	true	true	true	true	true	92.5179	130.41	108.545	121.316	114.241	112.155	94.5388	122.268	58.3568	64.4255	92.9894	91.4498	97.827	50.4428	132.968	98.1861	100	100	100	100	100	100	100	100	1.40957	1.17323	1.31127	1.2348	1.21225	1.02184	1.32156	-1.58538	-1.43604	1.0051	-1.01168	1.05739	-1.83411
false	false	true	true	true	true	true	true	true	true	true	true	true	57.1287	55.2505	46.739	38.2107	51.1671	82.8406	45.2172	59.0846	123.264	124.019	139.275	27.1014	157.205	312.455	47.2183	99.0718	100	100	100	100	100	100	100	100	-1.03399	-1.22229	-1.49509	-1.11651	1.45007	-1.26343	1.03424	2.15766	2.17088	2.43793	-2.10796	2.75178	5.46932
false	false	true	true	true	true	true	true	true	true	true	true	true	124.224	46.8852	103.946	105.583	114.807	93.0455	175.93	70.2744	77.7178	85.282	57.0593	51.4187	70.4284	44.9599	76.8902	88.0507	100	100	100	100	100	100	100	100	-2.64953	-1.19507	-1.17655	-1.08202	-1.33508	1.41624	-1.76769	-1.59839	-1.45662	-2.1771	-2.41592	-1.76383	-2.76298
false	false	true	true	true	true	true	true	true	true	true	true	true	102.658	137.896	56.0239	77.4173	88.3975	116.258	96.4953	59.9533	90.6663	87.4997	80.0263	76.0704	88.4532	61.9614	82.5553	101.273	100	100	100	100	100	100	100	100	1.34325	-1.8324	-1.32604	-1.16133	1.13247	-1.06387	-1.71231	-1.13227	-1.17324	-1.28281	-1.34952	-1.1606	-1.65681
false	false	true	true	true	true	true	true	true	true	true	true	true	72.2247	37.0763	88.4711	78.8833	74.0623	53.7107	187.637	84.8948	100.07	109.855	82.9872	106.364	68.3894	90.1425	107.589	83.6572	100	100	100	100	100	100	100	100	-1.948	1.22494	1.09219	1.02544	-1.3447	2.59796	1.17543	1.38554	1.52101	1.14901	1.47268	-1.05608	1.24809
false	false	true	true	true	true	true	true	true	true	true	true	true	94.1788	121.235	122.841	108.974	117.76	105.933	86.0112	102.047	141.642	167.769	200.649	140.278	129.151	142.172	85.5131	113.073	100	100	100	100	100	100	100	100	1.28728	1.30434	1.15709	1.25039	1.1248	-1.09496	1.08355	1.50397	1.78139	2.13051	1.48948	1.37133	1.50959
false	false	true	true	true	true	true	true	true	true	true	true	true	0.59309	40.2764	62.9436	3.17415	7.34866	51.2829	7.20962	22.9514	303.217	403.1	154.389	14.1324	557.118	464.825	16.16	39.2249	100	100	100	100	100	100	100	100	67.9095	106.129	5.3519	12.3905	86.4675	12.1561	38.6981	511.251	679.663	260.313	23.8285	939.351	783.736
false	false	true	true	true	true	true	true	true	true	true	true	true	166.936	89.234	88.6817	109.713	162.421	99.3931	161.543	144.14	97.7466	127.301	54.7822	108.806	163.244	213.049	129.836	152.836	100	100	100	100	100	100	100	100	-1.87077	-1.88242	-1.52157	-1.0278	-1.67956	-1.03339	-1.15815	-1.70785	-1.31135	-3.04727	-1.53425	-1.02262	1.27623
false	false	true	true	true	true	true	true	true	true	true	true	true	104.246	52.9047	126.203	72.1119	107.895	66.9719	174.279	23.3407	42.7682	77.1664	47.3413	105.286	46.8317	74.0071	73.2744	30.0016	100	100	100	100	100	100	100	100	-1.97046	1.21062	-1.44562	1.035	-1.55657	1.6718	-4.46629	-2.43747	-1.35093	-2.20201	1.00998	-2.22598	-1.4086
false	false	true	true	true	true	true	true	true	true	true	true	true	111.777	94.327	63.1656	65.5461	90.2414	100.989	80.2482	73.3757	110.552	117.267	104.963	68.2764	126.328	201.447	73.0973	131.427	100	100	100	100	100	100	100	100	-1.185	-1.76959	-1.70532	-1.23865	-1.10683	-1.39289	-1.52336	-1.01108	1.04911	-1.06492	-1.63713	1.13018	1.80222
false	false	true	true	true	true	true	true	true	true	true	true	true	98.4998	102.3	112.14	117.538	95.3379	146.603	128.71	120.989	90.5888	100.71	86.7219	102.51	80.5426	27.7947	112.541	109.931	100	100	100	100	100	100	100	100	1.03858	1.13848	1.19328	-1.03316	1.48836	1.3067	1.22832	-1.08733	1.02244	-1.13581	1.04072	-1.22295	-3.54383
false	false	true	true	true	true	true	true	true	true	true	true	true	121.612	113.499	113.079	118.655	113.642	122.587	109.204	141.358	48.3081	85.6144	103.706	80.3791	112.837	65.8851	103.471	147.383	100	100	100	100	100	100	100	100	-1.07148	-1.07546	-1.02491	-1.07012	1.00802	-1.11362	1.16238	-2.51742	-1.42046	-1.17266	-1.51298	-1.07776	-1.84581
false	false	true	true	true	true	true	true	true	true	true	true	true	142.231	83.563	136.278	127.752	108.114	124.728	135.369	133.256	49.4733	76.735	92.2845	111.571	64.3154	48.7861	131.947	114.113	100	100	100	100	100	100	100	100	-1.70208	-1.04368	-1.11333	-1.31556	-1.14033	-1.05069	-1.06735	-2.8749	-1.85353	-1.54122	-1.2748	-2.21146	-2.9154
false	false	true	true	true	true	true	true	true	true	true	true	true	121.686	117.174	116.255	99.7714	115.46	113.455	113.637	127.189	119.919	133.921	131.12	141.784	116.737	81.8765	114.15	120.214	100	100	100	100	100	100	100	100	-1.03851	-1.04672	-1.21965	-1.05393	-1.07255	-1.07083	1.04522	-1.01473	1.10054	1.07752	1.16516	-1.0424	-1.48622
false	false	true	true	true	true	true	true	true	true	true	true	true	119.825	118.141	128.309	133.768	101.615	101.452	106.277	134.374	86.7931	77.2459	78.7741	152.137	54.2128	54.899	134.086	101.753	100	100	100	100	100	100	100	100	-1.01426	1.0708	1.11636	-1.17921	-1.1811	-1.12748	1.12141	-1.38059	-1.55122	-1.52113	1.26966	-2.21028	-2.18265
false	false	true	true	true	true	true	true	true	true	true	true	true	129.736	115.758	102.92	111.4	116.21	103.414	119.86	127.68	63.5667	105.266	47.6082	102.491	65.921	75.3388	85.8871	142.103	100	100	100	100	100	100	100	100	-1.12075	-1.26055	-1.16459	-1.11639	-1.25452	-1.08239	-1.0161	-2.04094	-1.23246	-2.72507	-1.26583	-1.96805	-1.72203
false	false	true	true	true	true	true	true	true	true	true	true	true	84.0654	111.094	102.736	91.35	93.45	110.833	108.012	98.3194	132.779	127.827	126.445	115.631	110.964	101.561	128.419	126.608	100	100	100	100	100	100	100	100	1.32151	1.22209	1.08666	1.11164	1.31842	1.28486	1.16956	1.57947	1.52057	1.50412	1.37549	1.31997	1.20813
false	false	true	true	true	true	true	true	true	true	true	true	true	122.265	51.8664	62.2933	48.6449	88.8564	91.4713	75.7522	103.636	117.97	89.4576	76.5353	70.5986	55.3813	72.9396	59.5561	67.1083	100	100	100	100	100	100	100	100	-2.35731	-1.96273	-2.51342	-1.37598	-1.33665	-1.61401	-1.17975	-1.03641	-1.36674	-1.5975	-1.73183	-2.20769	-1.67625
false	false	true	true	true	true	true	true	true	true	true	true	true	100.034	100.419	88.3988	92.229	84.5761	100.759	97.7464	84.9499	78.971	87.5421	77.4151	81.9317	80.9722	119.081	100.887	80.3642	100	100	100	100	100	100	100	100	1.00386	-1.13162	-1.08462	-1.18277	1.00725	-1.0234	-1.17756	-1.26672	-1.14269	-1.29217	-1.22094	-1.23541	1.1904
false	false	true	true	true	true	true	true	true	true	true	true	true	82.359	63.2163	91.6721	55.3145	87.1593	82.9494	73.3788	88.4755	67.8501	71.5742	45.8482	89.2396	47.8453	77.172	93.6721	96.8334	100	100	100	100	100	100	100	100	-1.30281	1.11308	-1.48892	1.05829	1.00717	-1.12238	1.07427	-1.21384	-1.15068	-1.79634	1.08354	-1.72136	-1.06721
false	false	true	true	true	true	true	true	true	true	true	true	true	126.346	58.958	58.8525	69.3392	81.5313	52.2007	104.757	53.0617	68.2762	118.426	62.1439	70.1465	47.3418	31.6841	82.5803	62.6242	100	100	100	100	100	100	100	100	-2.14298	-2.14682	-1.82214	-1.54966	-2.42038	-1.20609	-2.38111	-1.85051	-1.06688	-2.03311	-1.80117	-2.6688	-3.98767
false	false	true	true	true	true	true	true	true	true	true	true	true	99.6765	83.8944	52.9453	89.0746	84.8875	91.1811	81.9751	53.2955	76.7737	82.3552	81.016	114.684	69.1915	88.1721	81.2442	70.2326	100	100	100	100	100	100	100	100	-1.18812	-1.88263	-1.11902	-1.17422	-1.09317	-1.21594	-1.87026	-1.29832	-1.21032	-1.23033	1.15056	-1.44059	-1.13048
false	false	true	true	true	true	true	true	true	true	true	true	true	103.294	59.0487	109.883	72.8783	106.87	64.4596	146.213	74.8647	44.5602	70.2176	54.9305	92.094	55.1253	73.4648	64.1346	99.0688	100	100	100	100	100	100	100	100	-1.7493	1.06379	-1.41734	1.03462	-1.60246	1.41551	-1.37974	-2.31807	-1.47105	-1.88044	-1.12161	-1.8738	-1.40603
false	false	true	true	true	true	true	true	true	true	true	true	true	53.6308	103.211	67.6336	77.5201	72.9912	103.382	89.1973	155.831	152.151	155.161	189.092	94.5109	157.794	241.149	13.9049	109.989	100	100	100	100	100	100	100	100	1.92447	1.2611	1.44544	1.36099	1.92767	1.66317	2.90563	2.837	2.89314	3.52581	1.76225	2.94223	4.49648
false	false	true	true	true	true	true	true	true	true	true	true	true	110.874	123.93	112.25	103.329	123.016	140.881	106.94	109.65	118.765	109.296	103.544	96.6474	119.127	85.172	110.925	107.02	100	100	100	100	100	100	100	100	1.11775	1.01241	-1.07302	1.10951	1.27064	-1.03679	-1.01116	1.07117	-1.01444	-1.07079	-1.1472	1.07444	-1.30177
false	false	true	true	true	true	true	true	true	true	true	true	true	114.758	125.1	136.331	135.443	119.678	98.8738	104.527	141.84	104.233	112.836	112.865	135.49	127.156	81.6119	116.629	108.393	100	100	100	100	100	100	100	100	1.09011	1.18798	1.18025	1.04287	-1.16066	-1.09788	1.23599	-1.10098	-1.01704	-1.01677	1.18065	1.10803	-1.40615
false	false	true	true	true	true	true	true	true	true	true	true	true	112.633	96.4908	100.159	86.5366	114.129	95.7951	103.115	97.8461	62.821	96.0439	82.0596	109.997	58.3597	61.3442	130.296	113.558	100	100	100	100	100	100	100	100	-1.16729	-1.12454	-1.30156	1.01328	-1.17577	-1.09231	-1.15112	-1.79292	-1.17272	-1.37257	-1.02396	-1.92997	-1.83608
false	false	true	true	true	true	true	true	true	true	true	true	true	79.0849	39.0441	43.7235	152.089	97.9925	85.0516	90.2471	91.0114	115.753	90.2527	121.474	70.4714	74.1367	130.417	107.516	75.6218	100	100	100	100	100	100	100	100	-2.02553	-1.80875	1.92311	1.23908	1.07545	1.14114	1.15081	1.46366	1.14121	1.53599	-1.12223	-1.06674	1.64908
false	false	true	true	true	true	true	true	true	true	true	true	true	120.658	79.6636	117.528	109.484	105.811	94.6286	109.51	133.819	84.479	88.7207	82.7545	119.363	69.7934	90.8024	102.137	132.267	100	100	100	100	100	100	100	100	-1.5146	-1.02663	-1.10207	-1.14032	-1.27507	-1.1018	1.10907	-1.42826	-1.35998	-1.45803	-1.01085	-1.72879	-1.3288
false	false	true	true	true	true	true	true	true	true	true	true	true	107.12	108.018	127.577	86.3693	128.801	82.5544	100.679	99.2383	69.9987	116.069	93.9518	121.207	76.8504	67.9298	72.7859	132.144	100	100	100	100	100	100	100	100	1.00838	1.19097	-1.24026	1.2024	-1.29757	-1.06398	-1.07942	-1.53032	1.08354	-1.14016	1.13151	-1.39388	-1.57693
false	false	true	true	true	true	true	true	true	true	true	true	true	62.5147	62.3879	52.7036	64.229	87.5823	72.8988	65.8643	13.8235	84.1245	75.8519	161.622	75.5485	62.4229	67.9698	54.8283	50.488	100	100	100	100	100	100	100	100	-1.00203	-1.18616	1.02742	1.40099	1.16611	1.05358	-4.52236	1.34568	1.21334	2.58534	1.20849	-1.00147	1.08726
false	false	true	true	true	true	true	true	true	true	true	true	true	88.9895	67.8079	94.5843	52.9133	89.2807	106.059	80.2774	112.648	88.1658	99.8833	111.426	106.364	153.217	302.784	54.2017	119.502	100	100	100	100	100	100	100	100	-1.31238	1.06287	-1.6818	1.00327	1.19181	-1.10852	1.26585	-1.00934	1.12242	1.25213	1.19524	1.72175	3.40246
false	false	true	true	true	true	true	true	true	true	true	true	true	111.915	166.645	127.964	109.143	100.467	127.331	109.83	110.878	155.125	139.119	165.607	83.584	156.568	34.5728	84.0391	127.987	100	100	100	100	100	100	100	100	1.48904	1.1434	-1.02539	-1.11395	1.13774	-1.01898	-1.00935	1.3861	1.24308	1.47975	-1.33895	1.39899	-3.23708
false	false	true	true	true	true	true	true	true	true	true	true	true	22.7268	63.0988	46.069	27.1135	35.9265	62.2375	27.941	50.0923	178.273	163.83	159.092	45.1179	350.661	424.213	60.5618	64.7533	100	100	100	100	100	100	100	100	2.7764	2.02708	1.19302	1.5808	2.7385	1.22943	2.2041	7.84418	7.20864	7.00019	1.98523	15.4294	18.6657
false	false	true	true	true	true	true	true	true	true	true	true	true	112.274	119.668	113.512	120.833	115.487	114.582	105.553	104.22	139.109	117.64	118.512	120.621	114.418	87.9825	159.73	97.3322	100	100	100	100	100	100	100	100	1.06585	1.01103	1.07623	1.02861	1.02056	-1.06368	-1.07729	1.23901	1.04779	1.05556	1.07434	1.01909	-1.2761
false	false	true	true	true	true	true	true	true	true	true	true	true	100.79	56.1458	91.8566	77.0564	46.8027	66.3402	45.1838	35.1597	59.9558	98.032	70.154	65.2603	84.6106	148.107	96.5013	77.2702	100	100	100	100	100	100	100	100	-1.79515	-1.09726	-1.30801	-2.15351	-1.51929	-2.23067	-2.86664	-1.68108	-1.02814	-1.4367	-1.54443	-1.19123	1.46946
false	false	true	true	true	true	true	true	true	true	true	true	true	87.6022	107.896	97.2195	106.454	86.9917	95.4752	97.7664	113.213	134.542	108.465	104.411	100.432	93.6267	87.9844	118.759	110.615	100	100	100	100	100	100	100	100	1.23166	1.10978	1.2152	-1.00702	1.08987	1.11603	1.29236	1.53583	1.23815	1.19188	1.14646	1.06877	1.00436
false	false	true	true	true	true	true	true	true	true	true	true	true	95.1444	76.4695	113.862	103.637	118.198	148.471	125.321	124.612	83.2911	119.308	90.3412	113.516	126.907	158.11	157.337	122.322	100	100	100	100	100	100	100	100	-1.24421	1.19672	1.08926	1.2423	1.56048	1.31717	1.30971	-1.14231	1.25397	-1.05317	1.19309	1.33383	1.66178
false	false	true	true	true	true	true	true	true	true	true	true	true	101.065	108.136	96.7789	118.755	108.489	99.1146	114.474	116.177	92.3088	93.3856	92.4581	102.92	98.9151	63.7752	119.689	103.939	100	100	100	100	100	100	100	100	1.06996	-1.04429	1.17504	1.07346	-1.01968	1.13268	1.14953	-1.09486	-1.08223	-1.09309	1.01836	-1.02174	-1.58471
false	false	true	true	true	true	true	true	true	true	true	true	true	116.4	84.5697	81.863	88.4592	97.1727	80.3994	194.582	134.226	63.3237	84.9879	85.0295	109.816	67.1763	51.8472	130.03	123.212	100	100	100	100	100	100	100	100	-1.37638	-1.42189	-1.31587	-1.19787	-1.44778	1.67166	1.15314	-1.83818	-1.36961	-1.36894	-1.05996	-1.73276	-2.24506
false	false	true	true	true	true	true	true	true	true	true	true	true	94.8872	89.2973	101.926	101.574	110.709	120.305	103.418	108.667	150.622	121.367	132.063	122.888	120.71	71.3015	123.038	110.311	100	100	100	100	100	100	100	100	-1.0626	1.07418	1.07048	1.16675	1.26788	1.08991	1.14523	1.58738	1.27907	1.39179	1.29509	1.27215	-1.33079
false	false	true	true	true	true	true	true	true	true	true	true	true	91.3238	94.373	95.1419	81.9369	102.261	94.6021	106.26	115.496	105.17	113.89	103.794	116.765	96.789	62.8384	108.983	99.9565	100	100	100	100	100	100	100	100	1.03339	1.04181	-1.11456	1.11976	1.0359	1.16356	1.26469	1.15162	1.2471	1.13654	1.27858	1.05984	-1.45331
false	false	true	true	true	true	true	true	true	true	true	true	true	107.607	113.939	108.619	114.447	112.072	108.436	98.1965	117.655	117.798	115.501	111.56	103.768	100.474	105.645	107.47	107.948	100	100	100	100	100	100	100	100	1.05884	1.0094	1.06356	1.04149	1.0077	-1.09584	1.09337	1.0947	1.07336	1.03673	-1.037	-1.071	-1.01857
false	false	true	true	true	true	true	true	true	true	true	true	true	113.529	58.1436	55.5076	46.6536	71.3969	57.2706	62.3856	55.2762	60.8225	55.8473	31.9975	50.5961	42.1745	72.4184	51.8086	51.7231	100	100	100	100	100	100	100	100	-1.95255	-2.04528	-2.43343	-1.59011	-1.98232	-1.81979	-2.05384	-1.86655	-2.03284	-3.54805	-2.24382	-2.69188	-1.56768
false	false	true	true	true	true	true	true	true	true	true	true	true	102.564	115.055	122.366	127.35	101.628	110.029	105.662	109.134	99.3911	98.4432	99.4156	125.642	104.669	87.8987	109.095	98.2662	100	100	100	100	100	100	100	100	1.12179	1.19307	1.24167	-1.00921	1.07279	1.0302	1.06405	-1.03192	-1.04186	-1.03167	1.22501	1.02052	-1.16684
false	false	true	true	true	true	true	true	true	true	true	true	true	112.732	101.566	128.387	97.4246	103.579	101.322	93.8136	129.063	82.4302	105.317	131.107	103.471	89.5445	61.3479	128.154	110.774	100	100	100	100	100	100	100	100	-1.10994	1.13886	-1.15712	-1.08837	-1.11262	-1.20166	1.14486	-1.36761	-1.07041	1.163	-1.08951	-1.25895	-1.83759
false	false	true	true	true	true	true	true	true	true	true	true	true	110.099	93.3673	154.319	121.026	125.733	117.287	149.434	123.064	128.952	128.637	138.997	95.3298	120.227	68.17	79.7131	97.0859	100	100	100	100	100	100	100	100	-1.1792	1.40163	1.09925	1.142	1.06528	1.35727	1.11776	1.17123	1.16837	1.26247	-1.15493	1.09199	-1.61507
false	false	true	true	true	true	true	true	true	true	true	true	true	109.793	65.1344	99.9165	56.4983	110.312	56.777	103.798	72.2428	64.6959	105.799	59.5296	88.5702	47.8582	60.7133	52.0099	128.143	100	100	100	100	100	100	100	100	-1.68564	-1.09885	-1.9433	1.00473	-1.93376	-1.05775	-1.51978	-1.69707	-1.03775	-1.84435	-1.23962	-2.29413	-1.80839
false	false	true	true	true	true	true	true	true	true	true	true	true	82.7044	101.679	97.6409	85.6369	86.0122	115.551	108.669	92.1257	123.094	125.478	134.404	118.316	96.6722	96.1463	138.947	84.5273	100	100	100	100	100	100	100	100	1.22943	1.1806	1.03546	1.03999	1.39716	1.31394	1.11392	1.48836	1.51719	1.62512	1.43059	1.16889	1.16253
false	false	true	true	true	true	true	true	true	true	true	true	true	128.926	76.5173	121.626	43.4872	105.564	92.508	109.86	78.2219	84.3321	89.6395	60.5037	115.614	46.5348	101.202	87.4794	125.722	100	100	100	100	100	100	100	100	-1.68493	-1.06002	-2.9647	-1.22131	-1.39368	-1.17355	-1.64821	-1.52879	-1.43828	-2.13088	-1.11515	-2.77054	-1.27395
false	false	true	true	true	true	true	true	true	true	true	true	true	87.8671	127.556	94.2213	88.4015	85.8618	105.993	111.361	82.7007	138.58	129.537	117.476	66.3112	109.527	118.031	88.9406	96.7312	100	100	100	100	100	100	100	100	1.45169	1.07232	1.00608	-1.02336	1.20628	1.26738	-1.06247	1.57715	1.47424	1.33697	-1.32507	1.24651	1.34328
false	false	true	true	true	true	true	true	true	true	true	true	true	115.204	132.885	134.941	139.66	146.899	103.371	54.0602	179.745	87.1306	107.296	114.358	152.44	128.488	65.6861	125.223	128.228	100	100	100	100	100	100	100	100	1.15348	1.17132	1.21228	1.27512	-1.11448	-2.13103	1.56023	-1.3222	-1.0737	-1.0074	1.32322	1.11531	-1.75386
false	false	true	true	true	true	true	true	true	true	true	true	true	100.706	48.7293	95.8525	68.386	103.032	78.769	128.034	95.8227	98.7101	157.013	117.579	110.473	84.1489	119.296	60.8271	124.802	100	100	100	100	100	100	100	100	-2.06664	-1.05063	-1.47261	1.0231	-1.2785	1.27137	-1.05096	-1.02022	1.55912	1.16755	1.09698	-1.19676	1.1846
false	false	true	true	true	true	true	true	true	true	true	true	true	101.249	95.7593	104.685	111.214	96.305	99.4236	90.9449	105.267	103.064	74.1082	79.6202	97.3704	86.2984	49.711	93.2356	87.3577	100	100	100	100	100	100	100	100	-1.05733	1.03393	1.09842	-1.05134	-1.01836	-1.1133	1.03968	1.01792	-1.36624	-1.27165	-1.03984	-1.17325	-2.03676
false	false	true	true	true	true	true	true	true	true	true	true	true	95.782	89.6509	83.6461	62.2595	102.84	80.4171	82.824	88.4448	102.107	117.665	114.552	70.6651	95.9676	112.992	56.1269	89.303	100	100	100	100	100	100	100	100	-1.06839	-1.14509	-1.53843	1.07369	-1.19107	-1.15645	-1.08296	1.06604	1.22846	1.19596	-1.35543	1.00194	1.17968
false	false	true	true	true	true	true	true	true	true	true	true	true	126.12	103.568	99.131	113.859	128.642	112.495	99.9019	92.7476	113.949	93.6479	84.1071	128.079	102.114	85.3345	106.085	93.9605	100	100	100	100	100	100	100	100	-1.21775	-1.27226	-1.10769	1.01999	-1.12112	-1.26244	-1.35982	-1.10681	-1.34675	-1.49952	1.01553	-1.2351	-1.47795
false	false	true	true	true	true	true	true	true	true	true	true	true	147.583	90.9281	83.8461	101.506	130.657	98.2288	87.7308	83.5178	104.254	105.055	118.573	88.9105	88.079	108.701	62.0066	76.9124	100	100	100	100	100	100	100	100	-1.62308	-1.76017	-1.45394	-1.12955	-1.50245	-1.68223	-1.76709	-1.41562	-1.40482	-1.24466	-1.65991	-1.67558	-1.3577
false	false	true	true	true	true	true	true	true	true	true	true	true	118.377	95.4056	119.312	105.788	114.006	104.602	72.0837	132.078	97.2764	94.7892	101.453	87.9076	108.96	70.5206	81.7886	107.693	100	100	100	100	100	100	100	100	-1.24078	1.00789	-1.119	-1.03834	-1.13169	-1.64222	1.11573	-1.21692	-1.24885	-1.16682	-1.34661	-1.08643	-1.67862
false	false	true	true	true	true	true	true	true	true	true	true	true	100.43	114.596	123.861	106.949	111.768	113.134	100.224	105.444	122.694	116.05	119.672	113.767	115.364	107.042	99.8696	111.912	100	100	100	100	100	100	100	100	1.14106	1.23331	1.06491	1.1129	1.1265	-1.00206	1.04993	1.22168	1.15553	1.1916	1.1328	1.1487	1.06584
false	false	true	true	true	true	true	true	true	true	true	true	true	94.1946	70.8446	65.5725	108.017	121.226	107.701	95.776	119.064	64.4906	62.0131	44.0531	72.2816	24.8233	104.4	78.6184	83.3328	100	100	100	100	100	100	100	100	-1.3296	-1.4365	1.14674	1.28697	1.14339	1.01679	1.26402	-1.46059	-1.51895	-2.13821	-1.30316	-3.7946	1.10835
false	false	true	true	true	true	true	true	true	true	true	true	true	79.457	63.9384	91.0801	85.5087	109.333	116.269	96.7505	102.74	80.5079	93.4664	72.571	80.9211	92.9667	112.842	73.0121	94.4693	100	100	100	100	100	100	100	100	-1.24271	1.14628	1.07616	1.37601	1.46329	1.21765	1.29302	1.01323	1.17631	-1.09489	1.01843	1.17002	1.42016
false	false	true	true	true	true	true	true	true	true	true	true	true	117.059	107.934	111.61	119.184	108.058	125.691	122.007	122.916	129.509	113.315	113.205	97.6548	115.406	98.4253	101.926	113.06	100	100	100	100	100	100	100	100	-1.08453	-1.04882	1.01816	-1.0833	1.07374	1.04227	1.05004	1.10636	-1.03304	-1.03404	-1.1987	-1.01432	-1.18932
false	false	true	true	true	true	true	true	true	true	true	true	true	116.551	64.5269	78.2429	71.153	90.2512	66.735	101.589	55.5905	53.5094	79.1318	59.5055	75.2157	59.7808	37.8509	55.8557	155.869	100	100	100	100	100	100	100	100	-1.80624	-1.48961	-1.63804	-1.29141	-1.74648	-1.14728	-2.09661	-2.17815	-1.47288	-1.95866	-1.54956	-1.94965	-3.07922
false	false	true	true	true	true	true	true	true	true	true	true	true	153.957	122.473	95.0177	103.927	136.54	113.756	133.164	92.6322	60.7104	99.721	68.3169	110.047	89.1022	100.984	73.9141	124.474	100	100	100	100	100	100	100	100	-1.25707	-1.6203	-1.4814	-1.12756	-1.35339	-1.15615	-1.66203	-2.53593	-1.54388	-2.25357	-1.39901	-1.72787	-1.52458
false	false	true	true	true	true	true	true	true	true	true	true	true	121.274	93.1658	101.808	113.402	78.9237	75.7195	114.624	102.45	41.0854	75.0366	65.9028	128.577	55.3733	32.9378	96.5003	98.4484	100	100	100	100	100	100	100	100	-1.30171	-1.19121	-1.06942	-1.5366	-1.60163	-1.05802	-1.18374	-2.95177	-1.6162	-1.8402	1.06022	-2.19012	-3.68192
false	false	true	true	true	true	true	true	true	true	true	true	true	124.722	101.678	112.391	92.6563	125.885	85.2386	104.458	124.411	92.0358	86.0016	89.4515	123.375	93.8153	50.4986	72.0266	138.295	100	100	100	100	100	100	100	100	-1.22664	-1.10972	-1.34607	1.00932	-1.46321	-1.19399	-1.0025	-1.35515	-1.45023	-1.3943	-1.01092	-1.32944	-2.46981
false	false	true	true	true	true	true	true	true	true	true	true	true	102.924	111.47	112.559	72.8825	91.1588	88.8657	68.9457	118.197	122.888	147.841	155.634	98.3967	99.9061	114.769	81.765	142.513	100	100	100	100	100	100	100	100	1.08303	1.09361	-1.41219	-1.12906	-1.1582	-1.49283	1.14839	1.19397	1.43641	1.51212	-1.04601	-1.03021	1.11508
false	false	true	true	true	true	true	true	true	true	true	true	true	83.2228	109.425	101.436	69.3134	97.5705	168.376	56.9679	139.453	68.8385	77.1085	64.4766	126.41	93.5592	188.707	94.5612	103.801	100	100	100	100	100	100	100	100	1.31485	1.21885	-1.20067	1.1724	2.0232	-1.46087	1.67565	-1.20896	-1.07929	-1.29074	1.51894	1.1242	2.2675
false	false	true	true	true	true	true	true	true	true	true	true	true	88.3701	89.2364	74.4116	60.6346	77.5563	100.184	67.5801	53.0902	53.0375	57.9471	64.3729	58.6547	65.9552	143.295	24.6256	67.0267	100	100	100	100	100	100	100	100	1.0098	-1.18758	-1.45742	-1.13943	1.13369	-1.30763	-1.66453	-1.66618	-1.52501	-1.37278	-1.50662	-1.33985	1.62153
false	false	true	true	true	true	true	true	true	true	true	true	true	144.011	85.3539	86.189	67.8722	112.495	92.6185	112.178	61.575	47.8291	69.7557	44.9646	38.457	63.1939	58.3307	43.562	86.5261	100	100	100	100	100	100	100	100	-1.68722	-1.67087	-2.12179	-1.28015	-1.55488	-1.28377	-2.33879	-3.01094	-2.0645	-3.20276	-3.74472	-2.27887	-2.46887
false	false	true	true	true	true	true	true	true	true	true	true	true	100.258	69.5133	124.505	72.4166	112.841	59.0752	68.6897	57.5331	51.7145	98.4385	56.4335	129.003	76.2004	104.453	57.8501	98.6141	100	100	100	100	100	100	100	100	-1.44229	1.24184	-1.38446	1.1255	-1.69713	-1.45958	-1.74262	-1.93869	-1.01849	-1.77657	1.28671	-1.31572	1.04184
false	false	true	true	true	true	true	true	true	true	true	true	true	110.945	128.639	128.78	111.631	137.906	141.447	341.792	161.182	131.818	213.332	233.408	193.61	118.947	133.625	342.488	149.128	100	100	100	100	100	100	100	100	1.15948	1.16075	1.00618	1.243	1.27492	3.08072	1.4528	1.18813	1.92286	2.10381	1.7451	1.07212	1.20442
false	false	true	true	true	true	true	true	true	true	true	true	true	50.4635	54.4735	66.6689	42.4776	108.142	69.8586	85.0854	53.632	95.1817	131.687	87.3757	62.6767	70.2173	196.978	59.4718	96.7089	100	100	100	100	100	100	100	100	1.07946	1.32113	-1.188	2.14298	1.38434	1.68608	1.06279	1.88615	2.60956	1.73147	1.24202	1.39145	3.90338
false	false	true	true	true	true	true	true	true	true	true	true	true	105.117	110.874	130.141	129.159	111.32	115.012	104.987	141.951	146.643	115.353	106.474	107.004	117.071	66.6935	119.507	110.605	100	100	100	100	100	100	100	100	1.05477	1.23806	1.22872	1.05902	1.09413	-1.00123	1.35042	1.39505	1.09738	1.01291	1.01796	1.11373	-1.57611
false	false	true	true	true	true	true	true	true	true	true	true	true	113.549	75.7738	117.905	99.0868	105.677	77.1717	131.712	98.2241	45.1615	64.5354	49.5759	109.892	30.818	51.1905	86.5601	130.668	100	100	100	100	100	100	100	100	-1.49853	1.03836	-1.14595	-1.07449	-1.47138	1.15996	-1.15602	-2.51429	-1.75948	-2.29041	-1.03327	-3.6845	-2.21816
false	false	true	true	true	true	true	true	true	true	true	true	true	74.2635	90.7291	124.055	128.391	83.7964	90.1623	69.385	115.663	106.828	102.345	133.919	118.739	144.387	123.214	113.397	121.155	100	100	100	100	100	100	100	100	1.22172	1.67047	1.72885	1.12837	1.21409	-1.07031	1.55747	1.4385	1.37813	1.8033	1.59889	1.94425	1.65915
false	false	true	true	true	true	true	true	true	true	true	true	true	68.143	58.7924	57.0857	57.7239	91.9901	38.3255	77.4159	69.1267	54.42	85.0903	54.6579	78.127	65.6783	69.6752	66.1905	90.1476	100	100	100	100	100	100	100	100	-1.15904	-1.1937	-1.1805	1.34996	-1.77801	1.13608	1.01444	-1.25217	1.2487	-1.24672	1.14652	-1.03753	1.02248
false	false	true	true	true	true	true	true	true	true	true	true	true	106.323	88.8389	98.7729	112.69	151.951	125.725	153.76	105.627	131.708	95.7441	95.3452	131.441	136.216	115.34	133.168	106.511	100	100	100	100	100	100	100	100	-1.19681	-1.07644	1.05989	1.42914	1.18249	1.44616	-1.00659	1.23875	-1.11049	-1.11514	1.23624	1.28115	1.08481
false	false	true	true	true	true	true	true	true	true	true	true	true	99.7466	67.0191	155.362	140.08	83.6031	159.538	142.248	165.625	64.3684	66.7718	57.4823	104.308	66.4851	137.876	77.3745	98.962	100	100	100	100	100	100	100	100	-1.48833	1.55756	1.40436	-1.1931	1.59944	1.42609	1.66046	-1.54962	-1.49384	-1.73526	1.04573	-1.50028	1.38226
false	false	true	true	true	true	true	true	true	true	true	true	true	123.667	69.0451	73.5071	72.3553	93.0477	59.7058	109.064	46.7167	76.7878	123.766	83.5893	110.02	67.2397	93.5337	63.9289	61.5887	100	100	100	100	100	100	100	100	-1.7911	-1.68238	-1.70916	-1.32907	-2.07127	-1.13389	-2.64717	-1.6105	1.0008	-1.47946	-1.12404	-1.8392	-1.32217
false	false	true	true	true	true	true	true	true	true	true	true	true	99.4121	109.76	90.1822	104.989	103.817	100.026	96.5562	98.1601	90.495	103.608	93.9655	99.5853	85.2725	79.8754	121.863	100.783	100	100	100	100	100	100	100	100	1.10409	-1.10235	1.0561	1.04431	1.00617	-1.02958	-1.01275	-1.09854	1.04221	-1.05796	1.00174	-1.16582	-1.24459
false	false	true	true	true	true	true	true	true	true	true	true	true	137.204	59.2036	109.698	263.119	109.881	43.638	99.8796	195.644	62.151	113.26	110.399	222.122	142.628	178.202	61.0857	94.0682	100	100	100	100	100	100	100	100	-2.3175	-1.25075	1.91772	-1.24867	-3.14415	-1.3737	1.42593	-2.2076	-1.21141	-1.2428	1.61891	1.03953	1.29881
false	false	true	true	true	true	true	true	true	true	true	true	true	162.568	44.5293	63.7726	74.5822	110.24	65.2511	130.728	84.7671	77.3424	100.683	70.7038	72.7795	66.5816	71.4302	57.8906	90.8459	100	100	100	100	100	100	100	100	-3.65082	-2.54919	-2.17972	-1.47468	-2.49143	-1.24356	-1.91782	-2.10193	-1.61466	-2.29929	-2.23371	-2.44164	-2.27591
false	false	true	true	true	true	true	true	true	true	true	true	true	103.845	86.8169	88.3434	84.2167	91.5436	71.695	98.5716	87.0909	97.6728	117.064	113.621	100.204	111.853	148.061	84.3037	84.8733	100	100	100	100	100	100	100	100	-1.19614	-1.17547	-1.23307	-1.13438	-1.44842	-1.0535	-1.19237	-1.06319	1.1273	1.09414	-1.03634	1.07712	1.42579
false	false	true	true	true	true	true	true	true	true	true	true	true	115.899	111.913	106.616	102.361	132.574	113.406	102.805	96.8527	140.65	133.698	114.901	97.1378	136.649	164.569	108.94	107.728	100	100	100	100	100	100	100	100	-1.03562	-1.08707	-1.13226	1.14387	-1.02198	-1.12737	-1.19665	1.21356	1.15357	-1.00869	-1.19314	1.17904	1.41993
false	false	true	true	true	true	true	true	true	true	true	true	true	80.9704	68.5457	81.2734	88.9321	93.9159	83.9343	79.2442	110.691	108.022	121.509	131.358	66.1075	105.248	131.482	52.594	101.979	100	100	100	100	100	100	100	100	-1.18126	1.00374	1.09833	1.15988	1.0366	-1.02178	1.36705	1.33409	1.50066	1.62229	-1.22483	1.29983	1.62382
false	false	true	true	true	true	true	true	true	true	true	true	true	145.178	75.5798	109.133	91.7665	125.116	83.9541	132.275	80.2137	44.3804	65.291	57.1634	115.744	28.5599	58.4868	129.337	104.371	100	100	100	100	100	100	100	100	-1.92085	-1.33029	-1.58204	-1.16034	-1.72925	-1.09755	-1.80989	-3.27122	-2.22355	-2.5397	-1.2543	-5.08328	-2.48224
false	false	true	true	true	true	true	true	true	true	true	true	true	136.351	76.7048	99.4669	97.927	104.654	77.8359	135.473	93.1588	83.2528	95.0554	92.7537	102.714	79.2584	129.737	76.8514	93.8787	100	100	100	100	100	100	100	100	-1.77761	-1.37082	-1.39237	-1.30288	-1.75177	-1.00648	-1.46364	-1.6378	-1.43444	-1.47003	-1.32748	-1.72033	-1.05098
false	false	true	true	true	true	true	true	true	true	true	true	true	70.8592	100.241	77.0309	68.1672	78.528	110.54	81.1865	83.5145	138.661	133.748	127.688	70.9627	130.016	183.4	79.8779	106.803	100	100	100	100	100	100	100	100	1.41465	1.0871	-1.03949	1.10823	1.55999	1.14574	1.1786	1.95685	1.88752	1.80199	1.00146	1.83485	2.58823
false	false	true	true	true	true	true	true	true	true	true	true	true	21.8276	65.0699	70.1836	99.5916	127.18	64.0388	180.617	38.0743	46.6273	118.099	53.0418	181.565	53.8151	78.7315	58.9462	112.906	100	100	100	100	100	100	100	100	2.98108	3.21536	4.56264	5.82658	2.93385	8.27471	1.74432	2.13616	5.41051	2.43003	8.31815	2.46546	3.60697
false	false	true	true	true	true	true	true	true	true	true	true	true	101.882	109.222	84.2563	98.6238	109.422	87.9991	89.3933	90.592	92.5692	91.4648	108.391	88.8978	79.9904	109.666	66.1342	76.1191	100	100	100	100	100	100	100	100	1.07204	-1.2092	-1.03304	1.074	-1.15777	-1.13971	-1.12463	-1.10061	-1.1139	1.06389	-1.14606	-1.27368	1.0764
false	false	true	true	true	true	true	true	true	true	true	true	true	35.0585	28.4596	29.7956	8.36268	6.12844	30.5823	13.3461	4.71713	86.9785	121.827	100.461	23.3906	67.0451	295.852	2.10221	11.8536	100	100	100	100	100	100	100	100	-1.23187	-1.17663	-4.19225	-5.72062	-1.14637	-2.62687	-7.43217	2.48095	3.47496	2.86552	-1.49883	1.91238	8.4388
false	false	true	true	true	true	true	true	true	true	true	true	true	67.1769	34.5672	85.5126	51.562	60.1222	55.9545	107.881	61.1355	47.496	77.3318	71.2796	88.4678	41.3189	110.432	56.0052	80.6795	100	100	100	100	100	100	100	100	-1.94337	1.27295	-1.30284	-1.11734	-1.20056	1.60593	-1.09882	-1.41437	1.15117	1.06107	1.31694	-1.62582	1.6439
false	false	true	true	true	true	true	true	true	true	true	true	true	138.444	72.5401	96.3804	89.7086	133.123	84.8734	102.325	98.7347	57.4246	75.4966	43.0934	103.035	53.2969	75.9816	124.979	108.036	100	100	100	100	100	100	100	100	-1.90852	-1.43643	-1.54326	-1.03997	-1.63118	-1.35298	-1.40218	-2.41089	-1.83378	-3.21265	-1.34365	-2.5976	-1.82207
false	false	true	true	true	true	true	true	true	true	true	true	true	124.336	102.744	117.113	114.055	117.718	101.332	118.028	131.121	90.9892	106.336	105.513	106.68	71.4223	31.8761	88.8513	106.369	100	100	100	100	100	100	100	100	-1.21015	-1.06167	-1.09014	-1.05622	-1.22702	-1.05345	1.05457	-1.36649	-1.16928	-1.17839	-1.1655	-1.74086	-3.9006
false	false	true	true	true	true	true	true	true	true	true	true	true	135.455	103.322	101.605	116.08	119.18	123.894	95.6694	94.9445	138.658	114.094	102.433	119.85	109.11	190.955	95.9514	91.9174	100	100	100	100	100	100	100	100	-1.311	-1.33316	-1.16691	-1.13657	-1.09331	-1.41587	-1.42668	1.02364	-1.18722	-1.32238	-1.1302	-1.24145	1.40973
false	false	true	true	true	true	true	true	true	true	true	true	true	145.543	263.955	115.555	144.407	144.839	131.51	131.297	158.062	31.0687	48.7581	73.0168	113.324	173.516	141.285	149.01	71.6554	100	100	100	100	100	100	100	100	1.81359	-1.25951	-1.00786	-1.00486	-1.1067	-1.1085	1.08602	-4.68455	-2.985	-1.99328	-1.28431	1.1922	-1.03014
false	false	true	true	true	true	true	true	true	true	true	true	true	137.435	143.272	123.29	105.643	136.141	111.483	136.17	127.058	61.6902	69.7728	70.7881	89.3112	70.4232	120.447	73.5435	105.561	100	100	100	100	100	100	100	100	1.04247	-1.11473	-1.30094	-1.00951	-1.23279	-1.00929	-1.08167	-2.22783	-1.96976	-1.94151	-1.53884	-1.95157	-1.14105
false	false	true	true	true	true	true	true	true	true	true	true	true	106.593	86.602	64.5262	58.2274	95.4241	60.9569	62.7877	101.673	107.544	136.964	114.024	80.7391	108.073	91.3913	70.5896	101.249	100	100	100	100	100	100	100	100	-1.23084	-1.65194	-1.83064	-1.11705	-1.74867	-1.69768	-1.04839	1.00892	1.28492	1.06971	-1.32022	1.01388	-1.16634
false	false	true	true	true	true	true	true	true	true	true	true	true	109.947	122.512	120.655	133.256	112.855	120.55	125.719	113.508	121.057	106.36	114.419	124.501	141.541	102.891	123.975	108.836	100	100	100	100	100	100	100	100	1.11429	1.09739	1.21201	1.02646	1.09645	1.14345	1.0324	1.10105	-1.03372	1.04068	1.13238	1.28736	-1.06857
false	false	true	true	true	true	true	true	true	true	true	true	true	101.089	102.035	82.3255	129.978	96.294	105.756	85.8565	112.33	125.464	132.16	150.008	90.5417	126.34	122.291	101.804	116.197	100	100	100	100	100	100	100	100	1.00936	-1.22791	1.28578	-1.04979	1.04617	-1.17741	1.1112	1.24113	1.30737	1.48393	-1.11649	1.2498	1.20974
false	false	true	true	true	true	true	true	true	true	true	true	true	76.1402	166.762	59.974	94.9342	77.1544	107.144	93.1642	37.0385	82.9527	120.56	90.9498	25.9193	66.4933	218.815	28.6675	91.8554	100	100	100	100	100	100	100	100	2.1902	-1.26955	1.24683	1.01332	1.40719	1.22359	-2.0557	1.08947	1.58339	1.19451	-2.93759	-1.14508	2.87384
false	false	true	true	true	true	true	true	true	true	true	true	true	95.9301	101.881	96.2968	103.878	106.366	113.699	113.062	87.7059	135.923	121.375	107.155	105.35	125.988	154.766	108.909	95.708	100	100	100	100	100	100	100	100	1.06204	1.00382	1.08285	1.10878	1.18523	1.17859	-1.09377	1.4169	1.26525	1.11702	1.0982	1.31333	1.61332
false	false	true	true	true	true	true	true	true	true	true	true	true	95.115	164.311	80.7728	169.435	89.7908	92.1016	65.9217	94.3589	48.7871	56.9993	68.4907	122.846	42.6617	48.1279	70.846	52.3202	100	100	100	100	100	100	100	100	1.72749	-1.17756	1.78137	-1.0593	-1.03272	-1.44285	-1.00801	-1.94959	-1.66871	-1.38873	1.29156	-2.22951	-1.9763
false	false	true	true	true	true	true	true	true	true	true	true	true	117.284	125.644	114.661	109.365	115.926	104.443	98.8415	116.759	85.6978	83.4331	84.8273	100.731	103.523	79.4775	96.7404	101.231	100	100	100	100	100	100	100	100	1.07128	-1.02287	-1.07241	-1.01171	-1.12294	-1.18658	-1.0045	-1.36857	-1.40572	-1.38262	-1.16432	-1.13292	-1.47568
false	false	true	true	true	true	true	true	true	true	true	true	true	81.0718	103.198	86.9861	94.7902	88.8863	105.907	162.694	82.7928	120.295	112.38	105.16	111.842	76.3839	70.9118	139.819	104.46	100	100	100	100	100	100	100	100	1.27292	1.07295	1.16921	1.09639	1.30633	2.00679	1.02123	1.4838	1.38618	1.29712	1.37955	-1.06137	-1.14328
false	false	true	true	true	true	true	true	true	true	true	true	true	94.3875	128.989	150.893	172.857	139.13	149.744	118.48	120.374	130.701	118.996	119.013	137.77	162.05	82.8975	131.736	125.824	100	100	100	100	100	100	100	100	1.36659	1.59865	1.83136	1.47403	1.58648	1.25525	1.27531	1.38472	1.26072	1.2609	1.45962	1.71686	-1.1386
false	false	true	true	true	true	true	true	true	true	true	true	true	61.4251	101.309	81.3972	79.6577	52.8174	84.0062	99.0455	81.1314	105.111	110.098	102.361	58.7548	104.978	79.6941	93.3159	88.4292	100	100	100	100	100	100	100	100	1.64932	1.32515	1.29683	-1.16297	1.36762	1.61246	1.32082	1.71121	1.79239	1.66644	-1.04545	1.70904	1.29742
false	false	true	true	true	true	true	true	true	true	true	true	true	101.18	53.4919	108.872	76.5714	104.467	63.7123	114.442	70.9225	30.5088	69.8301	27.7681	100.807	57.9735	67.985	54.628	99.8928	100	100	100	100	100	100	100	100	-1.89149	1.07603	-1.32138	1.03249	-1.58807	1.13108	-1.42662	-3.31641	-1.44894	-3.64373	-1.00369	-1.74527	-1.48826
false	false	true	true	true	true	true	true	true	true	true	true	true	100.927	160.581	69.3829	112.06	119.293	73.3489	93.9921	75.5703	69.463	59.7705	66.5965	82.5088	13.8032	79.4646	143.105	72.0152	100	100	100	100	100	100	100	100	1.59105	-1.45465	1.1103	1.18197	-1.37599	-1.07379	-1.33555	-1.45297	-1.68858	-1.51551	-1.22323	-7.3119	-1.27009
false	false	true	true	true	true	true	true	true	true	true	true	true	55.0665	47.4745	46.9412	40.1388	80.4128	69.3014	62.1897	67.6139	108.195	123.677	107.669	71.5123	108.447	85.6979	28.9181	94.4501	100	100	100	100	100	100	100	100	-1.15992	-1.1731	-1.3719	1.46028	1.2585	1.12936	1.22786	1.96481	2.24595	1.95526	1.29865	1.96938	1.55626
false	false	true	true	true	true	true	true	true	true	true	true	true	121.085	116.632	130.111	135.347	94.5328	105.27	126.997	128.757	100.514	84.9855	84.907	148.273	52.5997	80.4253	120.02	98.2845	100	100	100	100	100	100	100	100	-1.03817	1.07454	1.11779	-1.28087	-1.15023	1.04883	1.06336	-1.20465	-1.42477	-1.42609	1.22454	-2.30201	-1.50556
false	false	true	true	true	true	true	true	true	true	true	true	true	70.1861	106.947	87.8897	99.3609	90.2308	103.889	99.4477	105.936	98.0818	68.8488	103.347	85.2062	111.881	96.0871	112.682	59.0696	100	100	100	100	100	100	100	100	1.52376	1.25224	1.41568	1.28559	1.48019	1.41691	1.50936	1.39745	-1.01942	1.47248	1.214	1.59406	1.36903
false	false	true	true	true	true	true	true	true	true	true	true	true	65.9452	88.1859	87.4933	92.0031	74.6025	100.853	49.2907	94.4339	154.933	154.233	163.475	218.248	90.8899	105.903	110.832	78.8888	100	100	100	100	100	100	100	100	1.33726	1.32676	1.39514	1.13128	1.52934	-1.33788	1.43201	2.34942	2.3388	2.47895	3.30953	1.37826	1.60593
false	false	true	true	true	true	true	true	true	true	true	true	true	90.5228	61.7284	123.895	87.6842	72.4358	74.8503	103.5	101.725	57.8589	75.5395	89.5674	104.772	67.8349	56.4427	85.7146	110.107	100	100	100	100	100	100	100	100	-1.46647	1.36867	-1.03237	-1.2497	-1.20938	1.14335	1.12375	-1.56455	-1.19835	-1.01067	1.1574	-1.33446	-1.6038
false	false	true	true	true	true	true	true	true	true	true	true	true	121.612	43.5591	147.821	103.376	92.3719	95.0369	80.821	191.29	82.1161	85.3198	74.1352	96.5926	79.8478	69.5469	103.738	103.642	100	100	100	100	100	100	100	100	-2.79188	1.21552	-1.1764	-1.31655	-1.27963	-1.50471	1.57295	-1.48098	-1.42537	-1.64041	-1.25902	-1.52305	-1.74863
false	false	true	true	true	true	true	true	true	true	true	true	true	103.356	106.704	104.655	129.342	101.923	86.9296	73.0869	112.679	67.6291	99.3298	93.7729	122.45	84.7881	93.3156	108.331	121.414	100	100	100	100	100	100	100	100	1.03239	1.01256	1.25141	-1.01406	-1.18897	-1.41416	1.0902	-1.52828	-1.04054	-1.1022	1.18473	-1.219	-1.1076
false	false	true	true	true	true	true	true	true	true	true	true	true	98.4075	103.034	105.679	128.391	82.1803	80.7969	105.853	124.874	72.8594	94.429	82.3458	122.87	71.8312	49.7557	108.87	63.4554	100	100	100	100	100	100	100	100	1.04701	1.07389	1.30469	-1.19746	-1.21796	1.07566	1.26895	-1.35065	-1.04213	-1.19505	1.24858	-1.36998	-1.97782
false	false	true	true	true	true	true	true	true	true	true	true	true	112.718	135.751	117.4	101.415	101.295	80.9371	68.0207	183.024	74.4412	86.1797	101.2	122.037	131.245	70.7738	152.562	172.994	100	100	100	100	100	100	100	100	1.20434	1.04153	-1.11146	-1.11278	-1.39267	-1.65712	1.62373	-1.51419	-1.30795	-1.11382	1.08267	1.16436	-1.59266
false	false	true	true	true	true	true	true	true	true	true	true	true	70.7078	101.677	72.706	74.4034	87.1471	64.4793	87.6442	92.7056	83.7275	103.553	138.915	105.524	53.467	53.0115	125.092	103.741	100	100	100	100	100	100	100	100	1.43799	1.02826	1.05227	1.2325	-1.0966	1.23953	1.31111	1.18413	1.46452	1.96463	1.49239	-1.32246	-1.33382
false	false	true	true	true	true	true	true	true	true	true	true	true	77.9698	112.161	80.7498	112.176	91.2339	97.5742	98.0882	87.1596	106.594	103.163	104.656	107.336	82.2965	123.506	176.544	84.9649	100	100	100	100	100	100	100	100	1.43852	1.03565	1.43871	1.17012	1.25144	1.25803	1.11786	1.36712	1.32311	1.34227	1.37664	1.05549	1.58403
false	false	true	true	true	true	true	true	true	true	true	true	true	89.5191	116.46	134.87	116.115	115.039	124.378	145.378	127.641	135.618	111.819	125.716	119.212	162.286	87.773	145.632	115.286	100	100	100	100	100	100	100	100	1.30095	1.5066	1.2971	1.28507	1.3894	1.62399	1.42585	1.51496	1.24911	1.40435	1.33169	1.81286	-1.01989
false	false	true	true	true	true	true	true	true	true	true	true	true	107.576	104.926	108.006	111.877	115.612	117.878	116.185	106.213	121.095	108.044	98.6866	109.792	110.604	93.3633	123.208	104.455	100	100	100	100	100	100	100	100	-1.02525	1.004	1.03998	1.07471	1.09577	1.08003	-1.01283	1.12567	1.00436	-1.09007	1.02061	1.02816	-1.15222
false	false	true	true	true	true	true	true	true	true	true	true	true	119.098	114.492	125.097	87.4509	105.839	63.8513	110.132	115.669	89.7395	123.306	102.24	132.402	81.6139	107.769	101.823	128.51	100	100	100	100	100	100	100	100	-1.04023	1.05037	-1.36188	-1.12528	-1.86524	-1.08141	-1.02964	-1.32715	1.03533	-1.16488	1.11171	-1.45928	-1.10512
false	false	true	true	true	true	true	true	true	true	true	true	true	106.423	66.4998	84.364	59.5238	81.3136	79.6953	72.7584	61.601	94.1473	160.791	96.6576	126.567	87.3489	273.718	122.466	80.2526	100	100	100	100	100	100	100	100	-1.60036	-1.26148	-1.78791	-1.3088	-1.33538	-1.46269	-1.72762	-1.13039	1.51086	-1.10103	1.18928	-1.21837	2.57197
false	false	true	true	true	true	true	true	true	true	true	true	true	69.3328	59.4502	66.5289	72.5431	95.1569	62.1962	84.6964	34.9284	66.6149	58.1771	113.051	49.3194	54.1942	51.2569	113.551	70.5467	100	100	100	100	100	100	100	100	-1.16623	-1.04214	1.0463	1.37247	-1.11474	1.22159	-1.985	-1.0408	-1.19175	1.63056	-1.40579	-1.27934	-1.35265
false	false	true	true	true	true	true	true	true	true	true	true	true	81.8734	89.1024	79.8342	58.5061	106.594	68.5854	62.5075	83.0488	85.0155	105.552	74.2178	80.1488	80.998	89.9808	84.463	99.1793	100	100	100	100	100	100	100	100	1.08829	-1.02554	-1.3994	1.30194	-1.19374	-1.30982	1.01436	1.03838	1.28921	-1.10315	-1.02152	-1.01081	1.09902
false	false	true	true	true	true	true	true	true	true	true	true	true	104.765	62.6588	121.622	56.8948	101.746	56.3861	99.7358	68.1134	76.1297	80.4521	137.689	93.2711	64.5936	82.4289	38.4776	90.2562	100	100	100	100	100	100	100	100	-1.672	1.1609	-1.84139	-1.02968	-1.858	-1.05043	-1.5381	-1.37614	-1.30221	1.31426	-1.12324	-1.62192	-1.27098
false	false	true	true	true	true	true	true	true	true	true	true	true	90.4153	90.2862	94.2377	82.2239	82.1	97.3886	94.5146	136.472	97.7415	110.242	96.3281	81.9843	129.521	137.36	73.1005	114.292	100	100	100	100	100	100	100	100	-1.00143	1.04228	-1.09962	-1.10128	1.07713	1.04534	1.50939	1.08103	1.21929	1.0654	-1.10284	1.43251	1.51921
false	false	true	true	true	true	true	true	true	true	true	true	true	89.0566	60.2482	42.4198	108.304	124.708	75.5477	63.254	102.793	64.7909	73.7568	83.7143	109.666	87.5238	80.9034	38.9558	73.0604	100	100	100	100	100	100	100	100	-1.47816	-2.09941	1.21612	1.40032	-1.17881	-1.40792	1.15424	-1.37452	-1.20744	-1.06382	1.23142	-1.01751	-1.10078
false	false	true	true	true	true	true	true	true	true	true	true	true	89.0191	50.9643	90.6392	80.7456	92.256	69.5497	87.37	62.7543	41.844	63.9918	57.1144	101.855	44.4745	34.2569	70.002	49.2525	100	100	100	100	100	100	100	100	-1.7467	1.0182	-1.10246	1.03636	-1.27994	-1.01888	-1.41853	-2.12741	-1.3911	-1.55861	1.14419	-2.00158	-2.59857
false	false	true	true	true	true	true	true	true	true	true	true	true	56.4297	57.169	107.996	62.4258	68.7406	56.0263	80.7095	100.54	99.1242	115.181	98.063	63.738	121.79	246.296	67.9108	75.9959	100	100	100	100	100	100	100	100	1.0131	1.9138	1.10626	1.21816	-1.0072	1.43027	1.78168	1.75659	2.04114	1.73779	1.12951	2.15827	4.36465
false	false	true	true	true	true	true	true	true	true	true	true	true	112.196	104.564	101.21	97.7435	113.745	98.4041	112.689	97.4235	71.9597	95.8664	94.2904	103.711	69.338	63.6674	113.364	100.825	100	100	100	100	100	100	100	100	-1.07299	-1.10855	-1.14786	1.01381	-1.14016	1.00439	-1.15164	-1.55916	-1.17034	-1.1899	-1.08181	-1.61811	-1.76223
false	false	true	true	true	true	true	true	true	true	true	true	true	103.966	69.1411	92.9078	64.3528	100.677	74.5701	100.433	76.7296	67.3207	73.001	62.7184	82.1309	59.1741	45.2601	62.6027	82.8887	100	100	100	100	100	100	100	100	-1.50368	-1.11902	-1.61556	-1.03267	-1.3942	-1.03518	-1.35496	-1.54434	-1.42417	-1.65766	-1.26585	-1.75695	-2.29708
false	false	true	true	true	true	true	true	true	true	true	true	true	91.4081	99.9387	82.0676	80.9343	94.2815	67.4993	97.5518	65.4497	63.0954	96.7625	81.7767	87.1635	42.7663	90.559	63.0139	91.5964	100	100	100	100	100	100	100	100	1.09332	-1.11381	-1.12941	1.03143	-1.35421	1.06721	-1.39661	-1.44873	1.05858	-1.11778	-1.0487	-2.13738	-1.00938
false	false	true	true	true	true	true	true	true	true	true	true	true	105.899	112.713	114.207	125.745	111.484	109.681	114.118	120.268	88.7362	103.194	120.129	114.241	106.797	83.678	132.75	111.116	100	100	100	100	100	100	100	100	1.06434	1.07845	1.1874	1.05274	1.03572	1.07761	1.13569	-1.19341	-1.02622	1.13437	1.07877	1.00848	-1.26555
false	false	true	true	true	true	true	true	true	true	true	true	true	96.8404	100.134	111.001	128.125	109.264	112.227	116.42	94.4199	92.3057	88.6651	113.616	109.163	111.423	90.2411	118.794	92.9611	100	100	100	100	100	100	100	100	1.03401	1.14623	1.32305	1.12829	1.15889	1.20219	-1.02564	-1.04913	-1.0922	1.17323	1.12724	1.15058	-1.07313
false	false	true	true	true	true	true	true	true	true	true	true	true	93.8142	100.2	96.4923	71.0541	97.4113	87.9923	68.5615	115.894	108.498	116.419	125.146	122.625	101.97	131.072	52.1225	98.202	100	100	100	100	100	100	100	100	1.06807	1.02855	-1.32032	1.03834	-1.06616	-1.36832	1.23536	1.15652	1.24095	1.33398	1.30711	1.08694	1.39714
false	false	true	true	true	true	true	true	true	true	true	true	true	89.6701	98.0211	85.0242	108.057	101.591	102.899	115.843	88.3067	109.445	87.9736	93.0927	96.0863	113.543	85.8634	99.0273	74.1854	100	100	100	100	100	100	100	100	1.09313	-1.05464	1.20505	1.13294	1.14753	1.29188	-1.01544	1.22053	-1.01928	1.03817	1.07155	1.26623	-1.04433
false	false	true	true	true	true	true	true	true	true	true	true	true	97.407	72.4899	83.2164	77.4644	112.383	66.4418	94.9565	67.8015	66.0766	90.8951	73.4938	109.34	64.5813	80.7609	82.3413	87.461	100	100	100	100	100	100	100	100	-1.34373	-1.17053	-1.25744	1.15375	-1.46605	-1.02581	-1.43665	-1.47415	-1.07164	-1.32538	1.12251	-1.50828	-1.20612
false	false	true	true	true	true	true	true	true	true	true	true	true	100.307	100.441	91.1542	102.929	96.4115	118.025	108.83	97.7818	111.823	107.281	106.705	93.5638	106.224	113.295	104.672	99.3354	100	100	100	100	100	100	100	100	1.00133	-1.10041	1.02614	-1.04041	1.17663	1.08497	-1.02583	1.11481	1.06952	1.06378	-1.07207	1.05899	1.12948
false	false	true	true	true	true	true	true	true	true	true	true	true	82.7927	64.1138	69.1382	105.461	109.558	49.4094	69.8986	27.6026	56.3451	83.6117	55.1804	103.897	71.7017	22.4441	87.6111	117.193	100	100	100	100	100	100	100	100	-1.29134	-1.1975	1.27379	1.32328	-1.67565	-1.18447	-2.99945	-1.46938	1.00989	-1.5004	1.25491	-1.15468	-3.68884
false	false	true	true	true	true	true	true	true	true	true	true	true	104.567	143.021	86.6241	101.814	108.608	107.623	90.1941	83.0942	139.988	117.038	137.967	83.5332	168.261	194.512	95.5743	90.079	100	100	100	100	100	100	100	100	1.36775	-1.20713	-1.02704	1.03865	1.02923	-1.15935	-1.25841	1.33874	1.11926	1.31942	-1.2518	1.60913	1.86018
false	false	true	true	true	true	true	true	true	true	true	true	true	95.1557	131.489	145.749	138.961	136.675	122.797	71.5314	107.034	119.554	143.705	154.682	91.4993	133.228	115.397	72.9144	118.601	100	100	100	100	100	100	100	100	1.38183	1.53169	1.46036	1.43633	1.29048	-1.33026	1.12483	1.2564	1.51021	1.62557	-1.03996	1.4001	1.21271
false	false	true	true	true	true	true	true	true	true	true	true	true	82.9133	107.893	120.366	120.359	96.9598	106.294	106.296	119.469	110.206	103.414	112.293	103.128	95.3025	109.398	106.137	109.325	100	100	100	100	100	100	100	100	1.30128	1.45171	1.45163	1.16941	1.282	1.28201	1.44089	1.32917	1.24726	1.35434	1.24381	1.14942	1.31943
false	false	true	true	true	true	true	true	true	true	true	true	true	156.264	76.05	111.432	74.3931	104.946	69.6868	96.1933	68.5381	57.8087	51.6652	36.6639	96.5032	46.5226	69.9294	61.3936	72.7162	100	100	100	100	100	100	100	100	-2.05476	-1.40233	-2.10052	-1.489	-2.24238	-1.62448	-2.27996	-2.70313	-3.02455	-4.26207	-1.61927	-3.35889	-2.2346
false	false	true	true	true	true	true	true	true	true	true	true	true	132.129	65.5168	35.5063	57.7914	128.141	49.531	86.7349	49.7058	62.7972	73.5387	37.8329	53.1765	93.7384	39.4549	65.8771	66.3273	100	100	100	100	100	100	100	100	-2.01672	-3.72129	-2.28631	-1.03113	-2.66761	-1.52337	-2.65822	-2.10406	-1.79673	-3.49244	-2.48473	-1.40955	-3.34887
false	false	true	true	true	true	true	true	true	true	true	true	true	105.628	94.9029	117.845	104.181	100.694	116.697	92.5428	127.025	101.82	101.892	114.14	103.506	135.675	123.139	111.664	113.362	100	100	100	100	100	100	100	100	-1.11302	1.11565	-1.01389	-1.04901	1.10479	-1.1414	1.20256	-1.0374	-1.03667	1.08058	-1.02051	1.28446	1.16578
false	false	true	true	true	true	true	true	true	true	true	true	true	127.88	120.404	111.976	76.123	86.7526	133.01	18.526	114.123	112.953	115.809	150.751	102.478	165.74	366.173	20.2945	115.107	100	100	100	100	100	100	100	100	-1.06208	-1.14203	-1.67991	-1.47407	1.04012	-6.90272	-1.12054	-1.13215	-1.10422	1.17885	-1.24788	1.29607	2.86342
false	false	true	true	true	true	true	true	true	true	true	true	true	73.9291	133.934	134.73	76.7823	77.0792	184.201	78.1122	149.971	115.006	126.43	112.745	108.641	117.932	64.3286	70.7284	136.327	100	100	100	100	100	100	100	100	1.81166	1.82242	1.03859	1.04261	2.49159	1.05658	2.02858	1.55563	1.71015	1.52504	1.46953	1.59521	-1.14924
false	false	true	true	true	true	true	true	true	true	true	true	true	110.515	138.913	98.9849	94.6753	138.232	137.01	134.918	149.333	72.0389	67.0113	85.0068	110.041	110.785	109.14	98.4734	193.473	100	100	100	100	100	100	100	100	1.25696	-1.11648	-1.16731	1.2508	1.23974	1.22081	1.35125	-1.5341	-1.6492	-1.30007	-1.0043	1.00244	-1.0126
false	false	true	true	true	true	true	true	true	true	true	true	true	100.533	126.217	171.794	211.225	97.9059	153.818	243.119	134.817	93.4784	71.1798	70.3785	206.832	147.155	80.3555	233.866	111.176	100	100	100	100	100	100	100	100	1.25547	1.70884	2.10105	-1.02683	1.53003	2.4183	1.34102	-1.07547	-1.41238	-1.42846	2.05735	1.46375	-1.2511
false	false	true	true	true	true	true	true	true	true	true	true	true	127.564	102.56	125.914	125.114	123.252	112.105	95.9347	130.427	116.578	97.5888	107.359	107.579	120.798	72.791	88.198	104.51	100	100	100	100	100	100	100	100	-1.24379	-1.0131	-1.01958	-1.03498	-1.13789	-1.32969	1.02244	-1.09423	-1.30715	-1.1882	-1.18577	-1.05601	-1.75246
false	false	true	true	true	true	true	true	true	true	true	true	true	98.5342	106.629	111.028	113.966	90.2352	128.313	126.551	110.405	78.8624	84.9159	84.4698	142.575	97.5803	114.217	122.586	94.4981	100	100	100	100	100	100	100	100	1.08215	1.1268	1.15661	-1.09197	1.30222	1.28434	1.12047	-1.24944	-1.16037	-1.1665	1.44696	-1.00978	1.15916
false	false	true	true	true	true	true	true	true	true	true	true	true	105.265	114.03	139.243	114.159	122.108	90.0189	96.2261	114.212	72.3273	98.064	110.828	105.12	84.9846	41.8255	92.2373	85.9424	100	100	100	100	100	100	100	100	1.08327	1.32279	1.0845	1.16001	-1.16936	-1.09393	1.08499	-1.4554	-1.07343	1.05285	-1.00138	-1.23863	-2.51676
false	false	true	true	true	true	true	true	true	true	true	true	true	107.143	108.769	115.759	117.493	109.462	88.6007	112.981	119.012	107.507	98.5972	104.666	113.256	120.131	73.5054	110.675	113.395	100	100	100	100	100	100	100	100	1.01518	1.08042	1.0966	1.02165	-1.20928	1.05449	1.11078	1.0034	-1.08667	-1.02366	1.05705	1.12123	-1.45761
false	false	true	true	true	true	true	true	true	true	true	true	true	131.906	119.047	104.384	99.621	106.835	122.68	99.4245	103.12	108.267	114.162	105.966	105.94	101.3	152.348	86.0248	135.614	100	100	100	100	100	100	100	100	-1.10801	-1.26365	-1.32407	-1.23466	-1.0752	-1.32669	-1.27915	-1.21834	-1.15542	-1.24479	-1.2451	-1.30213	1.15498
false	false	true	true	true	true	true	true	true	true	true	true	true	95.3582	108.418	111.055	105.719	79.7952	101.816	101.974	110.535	118.889	101.49	88.8369	101.838	92.9121	106.138	105.782	95.9728	100	100	100	100	100	100	100	100	1.13695	1.16461	1.10865	-1.19504	1.06772	1.06938	1.15916	1.24676	1.0643	-1.07341	1.06796	-1.02633	1.11305
false	false	true	true	true	true	true	true	true	true	true	true	true	114.229	109.536	94.4774	90.5169	89.2519	68.5195	80.9863	138.111	57.9638	78.471	102.568	56.0319	111.313	99.3277	63.3498	150.501	100	100	100	100	100	100	100	100	-1.04284	-1.20906	-1.26196	-1.27985	-1.6671	-1.41047	1.20908	-1.97069	-1.45568	-1.11368	-2.03863	-1.02619	-1.15002
false	false	true	true	true	true	true	true	true	true	true	true	true	118.484	104.207	100.432	108.208	135.452	106.569	115.372	93.4757	58.0125	62.2384	44.3177	65.2943	71.1978	120.103	72.2986	107.93	100	100	100	100	100	100	100	100	-1.13701	-1.17975	-1.09496	1.14321	-1.1118	-1.02697	-1.26754	-2.04238	-1.90371	-2.67351	-1.81461	-1.66415	1.01367
false	false	true	true	true	true	true	true	true	true	true	true	true	406.604	61.6149	94.7236	107.929	117.415	61.5735	178.86	44.619	188.124	98.3485	34.8308	131.219	44.1138	83.3093	71.7421	107.877	100	100	100	100	100	100	100	100	-6.59912	-4.29253	-3.76733	-3.46297	-6.60356	-2.27331	-9.11281	-2.16137	-4.13432	-11.6737	-3.09866	-9.21717	-4.88066
false	false	true	true	true	true	true	true	true	true	true	true	true	88.6734	77.4741	70.8301	81.5929	101.729	73.8713	75.9734	70.7407	114.139	158.695	144.468	78.1746	92.1754	204.583	99.7963	104.625	100	100	100	100	100	100	100	100	-1.14456	-1.25192	-1.08678	1.14724	-1.20038	-1.16716	-1.2535	1.28718	1.78966	1.62921	-1.1343	1.03949	2.30716
false	false	true	true	true	true	true	true	true	true	true	true	true	114.268	89.4032	127.031	128.036	133.275	110.527	90.9974	110.07	159.892	161.78	159.942	162.108	124.117	103.681	104.264	89.464	100	100	100	100	100	100	100	100	-1.27812	1.11169	1.12049	1.16634	-1.03385	-1.25573	-1.03814	1.39927	1.41579	1.3997	1.41866	1.08619	-1.10212
false	false	true	true	true	true	true	true	true	true	true	true	true	75.5027	104.757	66.4476	206.448	70.5289	184.932	96.428	93.8693	77.7569	85.8297	109.974	131.023	94.4155	140.208	92.18	83.4292	100	100	100	100	100	100	100	100	1.38746	-1.13628	2.73431	-1.07052	2.44934	1.27715	1.24326	1.02985	1.13678	1.45655	1.73534	1.25049	1.85699
false	false	true	true	true	true	true	true	true	true	true	true	true	118.801	90.3119	79.6399	61.2757	75.1873	106.807	104.597	81.5878	55.2321	60.0333	40.3685	50.6611	65.4623	100.004	48.7649	79.2336	100	100	100	100	100	100	100	100	-1.31545	-1.49173	-1.9388	-1.58007	-1.1123	-1.1358	-1.45612	-2.15095	-1.97892	-2.94292	-2.34502	-1.8148	-1.18796
false	false	true	true	true	true	true	true	true	true	true	true	true	103.651	53.7743	105.796	60.4597	96.7015	57.5726	110.116	63.3827	68.9361	101.599	66.0365	114.271	72.5315	113.336	64.8891	97.3285	100	100	100	100	100	100	100	100	-1.92752	1.0207	-1.71438	-1.07186	-1.80035	1.06238	-1.63532	-1.50358	-1.02019	-1.5696	1.10246	-1.42904	1.09344
false	false	true	true	true	true	true	true	true	true	true	true	true	120.53	106.07	105.294	99.3138	107.071	126.201	96.3001	103.492	102.271	92.7392	91.8191	118.747	120.966	113.157	120.381	111.296	100	100	100	100	100	100	100	100	-1.13633	-1.1447	-1.21363	-1.12571	1.04705	-1.25161	-1.16463	-1.17854	-1.29967	-1.31269	-1.01501	1.00361	-1.06516
false	false	true	true	true	true	true	true	true	true	true	true	true	82.6443	64.2895	68.9649	57.1169	100.008	79.1012	87.0651	87.2655	78.3937	86.4022	83.1533	70.6937	73.4415	111.3	60.264	69.5866	100	100	100	100	100	100	100	100	-1.2855	-1.19835	-1.44693	1.2101	-1.04479	1.05349	1.05592	-1.05422	1.04547	1.00616	-1.16905	-1.12531	1.34674
false	false	true	true	true	true	true	true	true	true	true	true	true	80.6491	91.3862	109.642	105.114	90.2377	134.247	127.801	99.8017	115.388	117.097	131.323	122.826	113.842	84.2043	144.171	81.3936	100	100	100	100	100	100	100	100	1.13313	1.3595	1.30335	1.11889	1.66458	1.58466	1.23748	1.43074	1.45193	1.62833	1.52296	1.41157	1.04408
false	false	true	true	true	true	true	true	true	true	true	true	true	109.191	73.3049	123.032	54.3954	154.319	67.0198	62.621	101.111	75.0066	84.9481	83.6369	76.6206	73.9531	97.2034	67.3186	88.4038	100	100	100	100	100	100	100	100	-1.48954	1.12676	-2.00735	1.4133	-1.62923	-1.74367	-1.07991	-1.45575	-1.28538	-1.30553	-1.42508	-1.47648	-1.12332
false	false	true	true	true	true	true	true	true	true	true	true	true	138.558	55.2937	44.2375	21.6117	195.655	51.6868	227.637	117.783	41.5038	79.4634	105.398	163.27	54.8684	302.23	129.135	893.644	100	100	100	100	100	100	100	100	-2.50586	-3.13215	-6.41127	1.41208	-2.68073	1.6429	-1.17638	-3.33845	-1.74368	-1.31463	1.17835	-2.52529	2.18124
false	false	true	true	true	true	true	true	true	true	true	true	true	92.6983	80.7234	98.4792	98.1891	85.503	90.563	88.5226	99.3689	73.4435	102.399	101.278	120.51	89.0077	79.0381	97.9789	95.4936	100	100	100	100	100	100	100	100	-1.14835	1.06236	1.05923	-1.08415	-1.02358	-1.04717	1.07196	-1.26217	1.10465	1.09255	1.30002	-1.04146	-1.17283
false	false	true	true	true	true	true	true	true	true	true	true	true	114.617	105.309	136.588	106.811	107.466	94.4843	111.71	117.381	89.3517	109.135	105.487	120.64	106.941	55.36	102.312	118.514	100	100	100	100	100	100	100	100	-1.08839	1.19169	-1.07308	-1.06654	-1.21308	-1.02602	1.02412	-1.28276	-1.05024	-1.08655	1.05255	-1.07178	-2.07039
false	false	true	true	true	true	true	true	true	true	true	true	true	132.808	101.181	105.699	88.0513	104.25	102.281	116.357	91.2444	47.8458	57.8738	60.5421	69.8554	46.0167	55.2889	69.261	110.083	100	100	100	100	100	100	100	100	-1.31257	-1.25648	-1.5083	-1.27393	-1.29846	-1.14138	-1.45552	-2.77575	-2.29478	-2.19364	-1.90118	-2.88608	-2.40207
false	false	true	true	true	true	true	true	true	true	true	true	true	149.879	106.496	113.141	93.9739	133.276	133.321	97.6634	147.675	119.017	167.998	98.6853	120.532	197.562	103.747	69.9798	120.153	100	100	100	100	100	100	100	100	-1.40737	-1.32471	-1.5949	-1.12458	-1.12419	-1.53465	-1.01492	-1.25931	1.12089	-1.51876	-1.24347	1.31814	-1.44466
false	false	true	true	true	true	true	true	true	true	true	true	true	87.0083	117.072	98.8418	83.2311	116.998	77.3748	92.1065	90.4456	89.934	125.98	112.062	102.766	85.6381	74.2061	80.7813	122.652	100	100	100	100	100	100	100	100	1.34553	1.136	-1.04538	1.34468	-1.1245	1.05859	1.03951	1.03363	1.44791	1.28795	1.18111	-1.016	-1.17252
false	false	true	true	true	true	true	true	true	true	true	true	true	118.894	119.825	113.179	109.357	107.151	100.919	91.0349	122.474	92.6041	132.441	104.712	105.609	90.8342	141.678	90.4927	113.997	100	100	100	100	100	100	100	100	1.00782	-1.0505	-1.08722	-1.1096	-1.17812	-1.30603	1.0301	-1.2839	1.11394	-1.13544	-1.12579	-1.30892	1.19163
false	false	true	true	true	true	true	true	true	true	true	true	true	100.827	98.9908	96.2688	97.7235	99.2798	102.488	102.552	113.273	87.516	89.9993	83.9463	109.175	98.185	51.9695	101.164	97.9844	100	100	100	100	100	100	100	100	-1.01854	-1.04734	-1.03175	-1.01558	1.01647	1.01711	1.12344	-1.15209	-1.1203	-1.20108	1.0828	-1.0269	-1.94011
false	false	true	true	true	true	true	true	true	true	true	true	true	93.4246	108.63	130.896	106.828	100.934	165.878	107.813	97.8423	103.153	99.6772	134.963	114.945	106.594	58.6982	109.82	90.9582	100	100	100	100	100	100	100	100	1.16275	1.40109	1.14347	1.08038	1.77553	1.15401	1.04729	1.10413	1.06693	1.44462	1.23035	1.14096	-1.59161
false	false	true	true	true	true	true	true	true	true	true	true	true	104.58	115.822	123.871	109.547	99.3961	108.532	118.017	119.866	80.003	88.5102	92.1747	124.025	49.9982	66.7497	104.361	89.6006	100	100	100	100	100	100	100	100	1.1075	1.18447	1.0475	-1.05215	1.03779	1.12849	1.14617	-1.3072	-1.18156	-1.13458	1.18594	-2.09167	-1.56674
false	false	true	true	true	true	true	true	true	true	true	true	true	118.587	127.298	116.052	122.899	115.394	120.297	125.889	98.4429	115.762	105.363	112.369	111.943	107.006	61.1522	113.2	111.456	100	100	100	100	100	100	100	100	1.07345	-1.02185	1.03636	-1.02768	1.01442	1.06157	-1.20463	-1.0244	-1.12551	-1.05533	-1.05935	-1.10823	-1.93921
false	false	true	true	true	true	true	true	true	true	true	true	true	81.9264	46.8178	104.43	89.1475	88.493	75.5877	115.812	96.8417	83.3445	110.532	137.14	91.2142	82.4621	27.7131	78.9169	95.0882	100	100	100	100	100	100	100	100	-1.7499	1.27468	1.08814	1.08015	-1.08386	1.41361	1.18206	1.01731	1.34916	1.67395	1.11337	1.00654	-2.95624
false	false	true	true	true	true	true	true	true	true	true	true	true	46.8351	36.4596	50.4263	129.141	31.2642	66.7434	91.4855	47.4917	69.6059	113.625	125.329	191.083	95.1806	136.568	100.946	67.04	100	100	100	100	100	100	100	100	-1.28458	1.07668	2.75735	-1.49804	1.42507	1.95335	1.01402	1.48619	2.42607	2.67597	4.07991	2.03225	2.91594
false	false	true	true	true	true	true	true	true	true	true	true	true	87.7905	105.543	131.15	99.0988	111.719	95.3297	78.3726	76.57	99.3864	122.703	103.398	110.408	118.21	153.74	108.136	81.2906	100	100	100	100	100	100	100	100	1.20221	1.49389	1.12881	1.27256	1.08588	-1.12017	-1.14654	1.13209	1.39767	1.17779	1.25763	1.3465	1.75121
false	false	true	true	true	true	true	true	true	true	true	true	true	99.8957	49.0251	81.6668	97.346	63.776	54.2406	80.0462	68.8157	50.0451	75.2775	42.6497	83.9404	42.0528	66.0923	55.4207	78.2207	100	100	100	100	100	100	100	100	-2.03764	-1.22321	-1.02619	-1.56635	-1.84171	-1.24798	-1.45164	-1.99611	-1.32703	-2.34223	-1.19008	-2.37548	-1.51146
false	false	true	true	true	true	true	true	true	true	true	true	true	153.543	145.722	218.119	159.124	146.789	159.369	160.766	1278.53	98.6254	109.049	98.2931	137.695	190.169	29.8238	148.634	58.2267	100	100	100	100	100	100	100	100	-1.05367	1.42057	1.03635	-1.04601	1.03795	1.04704	8.3269	-1.55683	-1.40801	-1.56209	-1.11509	1.23854	-5.14832
false	false	true	true	true	true	true	true	true	true	true	true	true	97.6557	96.9578	64.2964	74.1272	78.2837	101.937	72.9622	68.486	133.635	137.914	133.242	77.9767	107.519	260.754	83.9461	89.6395	100	100	100	100	100	100	100	100	-1.0072	-1.51884	-1.31741	-1.24746	1.04384	-1.33844	-1.42592	1.36843	1.41225	1.3644	-1.25237	1.101	2.67013
false	false	true	true	true	true	true	true	true	true	true	true	true	108.1	102.198	109.956	107.497	107.319	95.936	105.979	113.107	101.304	103.897	103.838	115.692	102.168	90.0237	89.7738	113.384	100	100	100	100	100	100	100	100	-1.05775	1.01717	-1.0056	-1.00728	-1.12679	-1.02001	1.04632	-1.06709	-1.04046	-1.04104	1.07023	-1.05806	-1.20079
false	false	true	true	true	true	true	true	true	true	true	true	true	157.024	107.1	76.3679	125.943	146.917	27.9774	249.181	59.5181	29.962	38.9802	26.1109	161.707	12.4076	77.0276	230.145	33.3711	100	100	100	100	100	100	100	100	-1.46614	-2.05614	-1.24678	-1.06879	-5.61251	1.5869	-2.63825	-5.24076	-4.02829	-6.01372	1.02983	-12.6555	-2.03853
false	false	true	true	true	true	true	true	true	true	true	true	true	86.7466	88.0289	85.7674	146.16	103.654	93.5174	95.9762	121.632	78.1411	84.5046	90.133	75.1024	89.9968	46.8077	86.083	120.635	100	100	100	100	100	100	100	100	1.01478	-1.01142	1.68491	1.19491	1.07805	1.1064	1.40216	-1.11013	-1.02653	1.03904	-1.15504	1.03747	-1.85326
false	false	true	true	true	true	true	true	true	true	true	true	true	94.7493	58.836	114.213	59.7368	141.559	48.2625	133.075	35.2858	52.4422	90.816	67.2651	99.5067	58.0695	80.9624	46.9528	82.568	100	100	100	100	100	100	100	100	-1.6104	1.20543	-1.58611	1.49404	-1.96321	1.4045	-2.6852	-1.80674	-1.04331	-1.40859	1.05021	-1.63165	-1.17029
false	false	true	true	true	true	true	true	true	true	true	true	true	78.5499	114.074	67.4005	66.4361	62.0172	102.282	97.9953	38.2208	93.5769	98.0231	64.6192	66.5566	62.8718	163.103	113.24	76.1106	100	100	100	100	100	100	100	100	1.45225	-1.16542	-1.18234	-1.26658	1.30213	1.24755	-2.05516	1.1913	1.24791	-1.21558	-1.1802	-1.24937	2.07643
false	false	true	true	true	true	true	true	true	true	true	true	true	99.83	112.054	102.899	108.772	98.5588	92.8715	109.988	113.729	144.08	130.575	100.5	107.991	123.115	188.565	124.53	118.532	100	100	100	100	100	100	100	100	1.12245	1.03075	1.08957	-1.0129	-1.07493	1.10175	1.13923	1.44325	1.30798	1.00671	1.08175	1.23324	1.88886
false	false	true	true	true	true	true	true	true	true	true	true	true	177.796	87.8339	92.0379	74.5874	110.223	88.9918	104.111	79.4033	68.3746	90.2372	75.8043	100.585	65.2816	100.389	67.9522	94.4113	100	100	100	100	100	100	100	100	-2.02423	-1.93177	-2.38373	-1.61305	-1.99789	-1.70775	-2.23915	-2.60032	-1.97032	-2.34546	-1.76761	-2.72352	-1.77107
false	false	true	true	true	true	true	true	true	true	true	true	true	78.016	102.049	96.1137	102.242	90.4526	85.5037	78.342	83.1859	94.6298	87.3833	94.9021	85.2316	94.4885	77.8396	92.3469	69.366	100	100	100	100	100	100	100	100	1.30805	1.23198	1.31053	1.15941	1.09598	1.00418	1.06627	1.21295	1.12007	1.21644	1.09249	1.21114	-1.00227
false	false	true	true	true	true	true	true	true	true	true	true	true	150.657	299.413	182.482	431.918	513.678	235.665	138.809	183.25	3.66539	35.5138	17.711	278.039	1486.64	947.668	165.102	84.9778	100	100	100	100	100	100	100	100	1.98738	1.21124	2.86689	3.40958	1.56424	-1.08535	1.21633	-41.1026	-4.24222	-8.50645	1.8455	9.8677	6.29022
false	false	true	true	true	true	true	true	true	true	true	true	true	140.387	78.8391	170.712	70.4403	101.943	139.059	130.23	124.368	40.3813	63.4639	28.6233	85.2036	62.69	49.6919	125.163	177.287	100	100	100	100	100	100	100	100	-1.78068	1.21601	-1.99299	-1.37711	-1.00955	-1.07799	-1.1288	-3.47653	-2.21208	-4.90463	-1.64767	-2.23938	-2.82514
false	false	true	true	true	true	true	true	true	true	true	true	true	145.973	107.09	106.032	85.193	97.113	77.7787	88.8695	112.928	110.337	99.2604	180.723	49.3431	115.271	118.236	49.9145	111.013	100	100	100	100	100	100	100	100	-1.36309	-1.37669	-1.71344	-1.50313	-1.87678	-1.64256	-1.29262	-1.32298	-1.47061	1.23805	-2.95833	-1.26635	-1.23459
false	false	true	true	true	true	true	true	true	true	true	true	true	78.2991	75.9311	66.2432	59.764	84.1933	76.7404	68.2476	99.4755	114.071	135.358	123.746	78.8903	119.595	135.241	71.6136	104.876	100	100	100	100	100	100	100	100	-1.03119	-1.182	-1.31014	1.07528	-1.02031	-1.14728	1.27045	1.45687	1.72873	1.58042	1.00755	1.52741	1.72724
false	false	true	true	true	true	true	true	true	true	true	true	true	122.823	118.973	126.864	94.2092	92.1696	84.8915	76.227	175.978	52.8273	99.4222	44.2901	135.812	134.58	139.337	119.385	99.5166	100	100	100	100	100	100	100	100	-1.03236	1.0329	-1.30372	-1.33257	-1.44682	-1.61127	1.43278	-2.32498	-1.23536	-2.77314	1.10576	1.09573	1.13446
false	false	true	true	true	true	true	true	true	true	true	true	true	93.221	74.7635	78.8045	93.441	91.4492	96.5167	113.046	77.4092	92.994	88.9684	93.4958	99.7113	90.3695	74.9523	107.04	86.2295	100	100	100	100	100	100	100	100	-1.24688	-1.18294	1.00236	-1.01937	1.03535	1.21267	-1.20426	-1.00244	-1.0478	1.00295	1.06962	-1.03155	-1.24374
false	false	true	true	true	true	true	true	true	true	true	true	true	94.2527	93.1523	92.9029	94.5064	98.2678	93.7467	77.0484	102.181	117.258	99.9161	110.289	93.4664	107.251	93.0064	90.1328	99.194	100	100	100	100	100	100	100	100	-1.01181	-1.01453	1.00269	1.0426	-1.0054	-1.22329	1.08412	1.24408	1.06009	1.17015	-1.00841	1.1379	-1.0134
false	false	true	true	true	true	true	true	true	true	true	true	true	117.818	92.8851	132.704	107.879	134.547	96.3081	108.383	133.972	79.329	108.872	123.625	102.325	102.304	73.1584	86.9574	102.64	100	100	100	100	100	100	100	100	-1.26842	1.12635	-1.09213	1.14199	-1.22334	-1.08705	1.13711	-1.48518	-1.08217	1.0493	-1.15141	-1.15164	-1.61044
false	false	true	true	true	true	true	true	true	true	true	true	true	113.575	88.4949	89.3529	89.1241	104.378	130.284	118.699	101.591	108.104	108.92	128.391	91.4482	113.861	121.439	91.4247	105.427	100	100	100	100	100	100	100	100	-1.28341	-1.27108	-1.27435	-1.08812	1.14712	1.04512	-1.11796	-1.05061	-1.04274	1.13045	-1.24196	1.00252	1.06924
false	false	true	true	true	true	true	true	true	true	true	true	true	113.325	114.743	108.018	116.164	107.064	123.645	146.745	102.994	91.0886	100.032	117.326	103.012	111.092	90.5683	148.731	119.36	100	100	100	100	100	100	100	100	1.01251	-1.04913	1.02505	-1.05848	1.09107	1.2949	-1.1003	-1.24412	-1.13289	1.0353	-1.10012	-1.0201	-1.25127
false	false	true	true	true	true	true	true	true	true	true	true	true	105.302	258.794	401.684	210.543	66.7179	104.78	96.7459	128.544	108.713	98.9822	136.26	94.2343	75.3984	88.2455	131.217	61.3342	100	100	100	100	100	100	100	100	2.45763	3.81458	1.99942	-1.57832	-1.00499	-1.08844	1.22072	1.03239	-1.06385	1.29399	-1.11745	-1.39661	-1.19329
false	false	true	true	true	true	true	true	true	true	true	true	true	90.4565	54.4231	61.8275	39.5608	110.337	50.0273	62.8605	51.6811	81.9114	98.5396	85.4807	52.438	70.3997	61.0418	40.9504	72.3113	100	100	100	100	100	100	100	100	-1.6621	-1.46305	-2.28652	1.21978	-1.80814	-1.439	-1.75028	-1.10432	1.08936	-1.05821	-1.72502	-1.2849	-1.48188
false	false	true	true	true	true	true	true	true	true	true	true	true	90.5245	82.9037	53.8398	72.9785	86.0116	91.1335	85.7051	122.869	100.029	115.404	114.283	78.0714	116.727	182.114	84.2766	126.274	100	100	100	100	100	100	100	100	-1.09192	-1.68137	-1.24043	-1.05247	1.00673	-1.05623	1.3573	1.10499	1.27484	1.26246	-1.15951	1.28946	2.01176
false	false	true	true	true	true	true	true	true	true	true	true	true	201.73	40.4007	101.823	49.6904	84.1425	54.5175	107.78	47.9958	44.5647	62.4031	76.0851	108.387	42.3718	40.3351	70.7093	76.082	100	100	100	100	100	100	100	100	-4.99324	-1.98119	-4.05974	-2.39748	-3.70028	-1.87169	-4.20308	-4.52668	-3.2327	-2.65137	-1.8612	-4.76095	-5.00136
false	false	true	true	true	true	true	true	true	true	true	true	true	109.801	127.567	117.769	124.848	85.0819	112.113	130.986	102.675	92.231	96.2403	85.4667	135.011	73.1757	99.4132	118.383	89.9017	100	100	100	100	100	100	100	100	1.1618	1.07256	1.13704	-1.29054	1.02106	1.19293	-1.06941	-1.1905	-1.14091	-1.28473	1.22959	-1.50052	-1.10449
false	false	true	true	true	true	true	true	true	true	true	true	true	101.644	100.534	90.4643	97.7126	82.5905	151.321	89.3092	109.893	110.467	107.446	112.504	82.3565	109.725	159.047	74.8613	96.5528	100	100	100	100	100	100	100	100	-1.01104	-1.12358	-1.04024	-1.2307	1.48873	-1.13812	1.08116	1.0868	1.05708	1.10684	-1.2342	1.0795	1.56474
false	false	true	true	true	true	true	true	true	true	true	true	true	100.65	61.395	99.3807	64.243	93.4844	55.801	112.008	65.8758	71.233	94.9479	60.5898	92.854	69.1404	52.4181	129.883	94.0677	100	100	100	100	100	100	100	100	-1.63939	-1.01278	-1.56672	-1.07666	-1.80374	1.11284	-1.52788	-1.41297	-1.06006	-1.66118	-1.08396	-1.45574	-1.92015
false	false	true	true	true	true	true	true	true	true	true	true	true	83.6539	80.1871	75.9941	91.9278	113.783	111.78	115.69	91.0002	144.312	109.004	120.162	109.883	135.948	51.0084	124.577	105.178	100	100	100	100	100	100	100	100	-1.04323	-1.1008	1.09891	1.36016	1.33622	1.38295	1.08782	1.72511	1.30303	1.43641	1.31355	1.62513	-1.64
false	false	true	true	true	true	true	true	true	true	true	true	true	127.456	128.914	114.224	99.8094	94.0379	103.436	138.724	107.434	142.718	99.2106	79.7006	91.7987	90.5428	79.7916	128.409	111.927	100	100	100	100	100	100	100	100	1.01144	-1.11585	-1.27699	-1.35537	-1.23222	1.08841	-1.18637	1.11974	-1.2847	-1.59919	-1.38843	-1.40769	-1.59736
false	false	true	true	true	true	true	true	true	true	true	true	true	98.9934	78.7134	127.795	112.821	100.511	97.9203	104.016	112.183	102.998	105.314	106.397	112.633	102.606	89.4061	101.417	94.5606	100	100	100	100	100	100	100	100	-1.25764	1.29095	1.13968	1.01533	-1.01096	1.05074	1.13324	1.04045	1.06385	1.07479	1.13778	1.03649	-1.10723
false	false	true	true	true	true	true	true	true	true	true	true	true	134.957	68.2358	94.7433	91.2091	134.322	61.8141	110.382	91.2937	74.5924	91.996	70.3	88.4429	75.2076	68.39	76.0661	90.2823	100	100	100	100	100	100	100	100	-1.97781	-1.42445	-1.47965	-1.00473	-2.18328	-1.22263	-1.47828	-1.80926	-1.46699	-1.91973	-1.52592	-1.79446	-1.97335
false	false	true	true	true	true	true	true	true	true	true	true	true	92.161	81.1275	89.0148	105.054	91.0613	92.5367	113.48	93.1973	52.817	78.3597	58.0561	104.048	64.5565	69.8732	60.3917	104.782	100	100	100	100	100	100	100	100	-1.136	-1.03534	1.13989	-1.01208	1.00408	1.23132	1.01124	-1.74491	-1.17613	-1.58745	1.12898	-1.4276	-1.31898
false	false	true	true	true	true	true	true	true	true	true	true	true	89.5382	121.75	119.184	123.884	79.2917	95.8904	105.754	98.5884	78.2513	129.478	131.545	124.089	103.162	90.9012	104.224	103.735	100	100	100	100	100	100	100	100	1.35975	1.33109	1.38359	-1.12923	1.07094	1.18111	1.10108	-1.14424	1.44606	1.46915	1.38587	1.15215	1.01522
false	false	true	true	true	true	true	true	true	true	true	true	true	98.2395	119.859	115.009	126.447	84.1615	115.613	113.622	88.7984	103.479	95.7219	87.1017	112.672	62.2159	110.121	106.116	99.7429	100	100	100	100	100	100	100	100	1.22006	1.1707	1.28713	-1.16727	1.17685	1.15658	-1.10632	1.05334	-1.0263	-1.12787	1.14691	-1.57901	1.12095
false	false	true	true	true	true	true	true	true	true	true	true	true	98.7135	70.8512	88.8351	86.0495	91.0268	109.484	91.4556	109.397	91.6698	104.729	71.645	86.322	92.3217	82.3016	90.4828	100.652	100	100	100	100	100	100	100	100	-1.39325	-1.1112	-1.14717	-1.08444	1.1091	-1.07936	1.10823	-1.07684	1.06094	-1.37781	-1.14355	-1.06923	-1.19941
false	false	true	true	true	true	true	true	true	true	true	true	true	48.2642	82.0881	33.3625	42.2615	29.459	66.3117	34.5485	39.1259	167.283	149.706	141.383	44.7098	128.079	312.972	43.3916	52.121	100	100	100	100	100	100	100	100	1.70081	-1.44666	-1.14204	-1.63835	1.37393	-1.397	-1.23356	3.46599	3.1018	2.92935	-1.0795	2.65371	6.48455
false	false	true	true	true	true	true	true	true	true	true	true	true	114.534	90.1019	139.644	159.577	91.6013	97.0162	100.059	131.864	72.6828	108.346	103.866	162.532	89.6361	54.0007	139.232	108.068	100	100	100	100	100	100	100	100	-1.27116	1.21924	1.39328	-1.25035	-1.18056	-1.14466	1.15132	-1.5758	-1.05711	-1.10271	1.41908	-1.27776	-2.12097
false	false	true	true	true	true	true	true	true	true	true	true	true	83.7948	55.8583	112.614	59.9914	134.177	56.1412	122.612	30.673	57.7932	93.2486	35.8093	119.591	50.1191	50.6715	58.8577	102.543	100	100	100	100	100	100	100	100	-1.50013	1.34392	-1.39678	1.60125	-1.49257	1.46324	-2.73188	-1.44991	1.11282	-2.34003	1.42719	-1.67191	-1.65369
false	false	true	true	true	true	true	true	true	true	true	true	true	104.093	109.635	105.574	113.746	95.7159	100.436	108.072	98.8517	106.855	87.0384	78.071	119.521	110.414	86.6317	100.59	98.9095	100	100	100	100	100	100	100	100	1.05324	1.01423	1.09274	-1.08752	-1.03641	1.03823	-1.05302	1.02654	-1.19594	-1.33331	1.14822	1.06073	-1.20155
false	false	true	true	true	true	true	true	true	true	true	true	true	127.883	113.116	128.759	122.503	125.303	105.434	185.059	121.259	111.479	106.332	110.278	121.385	123.54	95.2992	155.557	114.484	100	100	100	100	100	100	100	100	-1.13055	1.00685	-1.04392	-1.02059	-1.21292	1.4471	-1.05463	-1.14715	-1.20268	-1.15965	-1.05354	-1.03516	-1.34191
false	false	true	true	true	true	true	true	true	true	true	true	true	132.291	49.1939	86.8672	98.2236	140.737	70.2059	134.996	64.135	59.9774	88.2346	15.4304	95.5923	77.0026	65.0617	104.741	59.4916	100	100	100	100	100	100	100	100	-2.68917	-1.52291	-1.34683	1.06385	-1.88433	1.02044	-2.06269	-2.20568	-1.49931	-8.57341	-1.38391	-1.71801	-2.03331
false	false	true	true	true	true	true	true	true	true	true	true	true	69.1612	112.4	99.1812	96.3165	69.2194	115.301	86.1251	99.742	117.037	109.67	141.103	82.4363	108.913	158.949	84.0775	93.4087	100	100	100	100	100	100	100	100	1.62519	1.43406	1.39264	1.00084	1.66713	1.24528	1.44217	1.69223	1.58572	2.04021	1.19194	1.57477	2.29823
false	false	true	true	true	true	true	true	true	true	true	true	true	166.204	107.844	135.356	63.7659	143.977	92.0307	138.08	94.9131	114.158	190.304	187.681	53.0497	96.9414	154.232	65.0299	206.428	100	100	100	100	100	100	100	100	-1.54115	-1.22791	-2.60647	-1.15438	-1.80596	-1.20368	-1.75112	-1.45592	1.145	1.12922	-3.13298	-1.71448	-1.07762
false	false	true	true	true	true	true	true	true	true	true	true	true	110.967	115.648	110.149	114.415	118.61	123.859	99.1916	127.333	83.3251	105.271	98.1599	106.259	132.352	61.2377	111.115	122.24	100	100	100	100	100	100	100	100	1.04219	-1.00742	1.03108	1.06888	1.11618	-1.11871	1.14749	-1.33173	-1.0541	-1.13047	-1.0443	1.19272	-1.81206
false	false	true	true	true	true	true	true	true	true	true	true	true	97.2292	110.376	108.092	172.916	128.761	67.855	77.9774	139.078	64.1497	102.145	83.4044	178.033	99.4929	127.559	103.282	80.5747	100	100	100	100	100	100	100	100	1.13521	1.11172	1.77844	1.3243	-1.4329	-1.24689	1.43042	-1.51566	1.05056	-1.16576	1.83107	1.02328	1.31194
false	false	true	true	true	true	true	true	true	true	true	true	true	71.4154	82.9323	91.4128	118.824	78.0892	105.185	91.4845	101.537	76.7547	111.223	112.024	72.9136	120.064	90.2727	91.538	91.3859	100	100	100	100	100	100	100	100	1.16127	1.28002	1.66385	1.09345	1.47287	1.28102	1.42178	1.07476	1.55741	1.56863	1.02098	1.68121	1.26405
false	false	true	true	true	true	true	true	true	true	true	true	true	40.6816	63.345	63.9143	56.7492	71.1381	111.164	84.8519	79.7772	137.574	127.794	130.826	59.437	142.605	193.348	89.217	87.4849	100	100	100	100	100	100	100	100	1.55709	1.57109	1.39496	1.74866	2.73255	2.08576	1.96102	3.38173	3.14133	3.21585	1.46103	3.50539	4.75272
false	false	true	true	true	true	true	true	true	true	true	true	true	67.6751	99.3476	103.735	93.1563	90.8054	81.1636	62.452	111.117	94.7545	98.8713	99.6898	84.4151	116.836	118.926	71.0698	88.064	100	100	100	100	100	100	100	100	1.46801	1.53284	1.37652	1.34178	1.19931	-1.08363	1.64191	1.40014	1.46097	1.47306	1.24736	1.72643	1.75731
false	false	true	true	true	true	true	true	true	true	true	true	true	116.291	60.029	106.621	76.6264	136.096	81.7036	117.716	72.3499	82.3338	123.898	83.5743	101.299	98.3938	99.4596	72.5354	105.183	100	100	100	100	100	100	100	100	-1.93724	-1.09069	-1.51763	1.17031	-1.42332	1.01226	-1.60734	-1.41243	1.06542	-1.39146	-1.14799	-1.18189	-1.16922
false	false	true	true	true	true	true	true	true	true	true	true	true	104.154	95.1363	125.003	100.387	102.969	87.7062	99.1196	110.99	81.0265	94.499	95.7942	131.695	88.2252	37.7799	102.474	108.947	100	100	100	100	100	100	100	100	-1.09479	1.20017	-1.03753	-1.01151	-1.18754	-1.05079	1.06563	-1.28543	-1.10217	-1.08727	1.26442	-1.18055	-2.75687
false	false	true	true	true	true	true	true	true	true	true	true	true	86.9921	68.5888	85.2755	63.1526	65.8831	66.5986	69.2146	91.3462	59.2174	95.5742	67.5491	93.3114	67.7353	81.0753	95.9819	97.2157	100	100	100	100	100	100	100	100	-1.26831	-1.02013	-1.37749	-1.3204	-1.30622	-1.25685	1.05005	-1.46903	1.09865	-1.28784	1.07264	-1.2843	-1.07298
false	false	true	true	true	true	true	true	true	true	true	true	true	139.602	135.603	145.484	144.247	130.87	139.02	120.779	133.357	158.09	118.813	117.028	106.824	137.214	47.5078	112.06	123.923	100	100	100	100	100	100	100	100	-1.02949	1.04213	1.03327	-1.06672	-1.00419	-1.15584	-1.04683	1.13243	-1.17497	-1.19289	-1.30684	-1.0174	-2.9385
false	false	true	true	true	true	true	true	true	true	true	true	true	92.6687	102.315	84.5964	87.7379	89.3709	81.7589	58.8664	99.836	74.3007	106.638	105.203	97.1562	76.4837	113.195	70.8035	94.3795	100	100	100	100	100	100	100	100	1.1041	-1.09542	-1.0562	-1.0369	-1.13344	-1.57422	1.07734	-1.24721	1.15074	1.13526	1.04843	-1.21161	1.2215
false	false	true	true	true	true	true	true	true	true	true	true	true	103.648	37.4971	88.5382	49.3509	98.6426	90.0067	152.35	57.1107	38.0218	64.6598	59.412	102.351	48.9692	102.86	82.2099	116.382	100	100	100	100	100	100	100	100	-2.76417	-1.17066	-2.10023	-1.05075	-1.15156	1.46987	-1.81487	-2.72602	-1.60298	-1.74457	-1.01268	-2.1166	-1.00766
false	false	true	true	true	true	true	true	true	true	true	true	true	134.742	95.7653	119.117	112.466	120.625	125.322	171.662	124.579	108.585	108.976	119.762	126.886	125.007	125.459	123.607	105.883	100	100	100	100	100	100	100	100	-1.407	-1.13117	-1.19806	-1.11703	-1.07516	1.27401	-1.08158	-1.24089	-1.23644	-1.12508	-1.06191	-1.07788	-1.07399
false	false	true	true	true	true	true	true	true	true	true	true	true	69.2071	31.94	50.9339	39.9436	59.626	31.1648	33.7744	26.9096	57.4906	57.8206	63.1081	50.3557	43.617	32.3216	44.9549	62.98	100	100	100	100	100	100	100	100	-2.16678	-1.35876	-1.73262	-1.16069	-2.22068	-2.0491	-2.57183	-1.2038	-1.19693	-1.09664	-1.37436	-1.5867	-2.1412
false	false	true	true	true	true	true	true	true	true	true	true	true	110.227	141.73	136.452	121.405	141.098	151.819	110.217	116.438	135.216	143.795	146.904	83.5331	147.125	112.557	124.284	168.901	100	100	100	100	100	100	100	100	1.28581	1.23792	1.10141	1.28007	1.37734	-1.00009	1.05635	1.22671	1.30454	1.33275	-1.31956	1.33475	1.02114
false	false	true	true	true	true	true	true	true	true	true	true	true	96.3404	72.7961	84.6389	96.3189	92.7607	76.5342	93.112	92.5068	80.5042	91.4993	85.5018	85.2983	63.6129	105.812	75.4166	82.6383	100	100	100	100	100	100	100	100	-1.32343	-1.13825	-1.00022	-1.03859	-1.25879	-1.03467	-1.04144	-1.19671	-1.05291	-1.12676	-1.12945	-1.51448	1.09832
false	false	true	true	true	true	true	true	true	true	true	true	true	105.518	77.9762	86.4163	81.4006	146.529	70.9571	132.781	56.8062	80.3674	148.865	112.484	108.297	147.641	134.233	98.6834	63.4662	100	100	100	100	100	100	100	100	-1.35321	-1.22104	-1.29628	1.38867	-1.48707	1.25837	-1.85751	-1.31294	1.4108	1.06602	1.02634	1.39921	1.27213
false	false	true	true	true	true	true	true	true	true	true	true	true	101.248	103.553	113.645	130.42	112.173	98.0291	116.288	88.3924	89.5283	101.111	123.51	106.256	77.3998	88.3663	106.291	126.478	100	100	100	100	100	100	100	100	1.02276	1.12244	1.28813	1.1079	-1.03284	1.14855	-1.14544	-1.13091	-1.00135	1.21987	1.04947	-1.30812	-1.14578
false	false	true	true	true	true	true	true	true	true	true	true	true	118.803	91.6227	118.739	92.2878	101.333	98.8259	86.948	113.571	89.4319	109.732	89.0756	91.2953	99.7357	77.1431	90.555	111.597	100	100	100	100	100	100	100	100	-1.29665	-1.00054	-1.28731	-1.1724	-1.20214	-1.36637	-1.04607	-1.32842	-1.08267	-1.33373	-1.3013	-1.19118	-1.54003
false	false	true	true	true	true	true	true	true	true	true	true	true	105.944	49.5959	85.4749	61.8705	93.4746	72.6903	97.7223	78.6295	49.7296	87.5462	63.6839	85.0089	44.38	60.4973	59.4194	102.458	100	100	100	100	100	100	100	100	-2.13614	-1.23947	-1.71235	-1.1334	-1.45747	-1.08413	-1.34738	-2.1304	-1.21015	-1.66359	-1.24627	-2.3872	-1.75122
false	false	true	true	true	true	true	true	true	true	true	true	true	117.311	86.3584	134.993	97.0703	105.217	93.6683	103.032	146.451	81.5483	88.423	98.1667	129.851	72.6673	58.7285	110.049	118.47	100	100	100	100	100	100	100	100	-1.35842	1.15073	-1.20852	-1.11495	-1.25241	-1.13859	1.24839	-1.43855	-1.3267	-1.19502	1.10689	-1.61436	-1.99752
false	false	true	true	true	true	true	true	true	true	true	true	true	122.549	113.214	128.372	109.313	122.601	114.226	78.4639	121.021	118.543	101.087	112.478	91.0441	111.944	69.0498	88.1705	101.574	100	100	100	100	100	100	100	100	-1.08246	1.04752	-1.12108	1.00042	-1.07287	-1.56186	-1.01263	-1.0338	-1.21231	-1.08954	-1.34604	-1.09474	-1.7748
false	false	true	true	true	true	true	true	true	true	true	true	true	89.8493	47.7716	88.38	59.3583	79.5514	46.8284	142.52	50.6102	52.2836	77.9895	55.7518	81.7346	47.7729	70.0773	72.3508	76.9133	100	100	100	100	100	100	100	100	-1.88081	-1.01662	-1.51368	-1.12945	-1.91869	1.58621	-1.77532	-1.7185	-1.15207	-1.61159	-1.09928	-1.88076	-1.28215
false	false	true	true	true	true	true	true	true	true	true	true	true	111.201	104.379	110.532	103.725	96.3768	98.9073	87.3183	128.063	113.297	109.033	114.523	98.9038	98.6629	88.8761	96.1657	124.79	100	100	100	100	100	100	100	100	-1.06536	-1.00606	-1.07208	-1.15382	-1.12429	-1.27351	1.15164	1.01885	-1.01989	1.02988	-1.12433	-1.12708	-1.25119
false	false	true	true	true	true	true	true	true	true	true	true	true	207.453	102.433	187.648	161.168	195.454	91.5061	186.962	98.6074	164.306	190.841	186.284	165.431	105.338	160.725	110.05	104.005	100	100	100	100	100	100	100	100	-2.02525	-1.10554	-1.28718	-1.06139	-2.26709	-1.1096	-2.10383	-1.2626	-1.08705	-1.11363	-1.25401	-1.9694	-1.29073
false	false	true	true	true	true	true	true	true	true	true	true	true	105.141	73.8644	111.872	77.1502	122.15	100.264	137.727	118.875	126.481	118.527	118.57	92.4877	168.9	185.014	121.401	100.911	100	100	100	100	100	100	100	100	-1.42343	1.06402	-1.36281	1.16178	-1.04864	1.30993	1.13063	1.20297	1.12732	1.12772	-1.13681	1.60641	1.75968
false	false	true	true	true	true	true	true	true	true	true	true	true	136.387	69.949	69.5201	69.477	136.849	66.2061	98.1986	55.962	57.5442	82.2882	43.4834	117.083	49.8505	109.387	84.0803	78.1522	100	100	100	100	100	100	100	100	-1.94981	-1.96184	-1.96305	1.00339	-2.06004	-1.38889	-2.43714	-2.37013	-1.65743	-3.13653	-1.16487	-2.73592	-1.24684
false	false	true	true	true	true	true	true	true	true	true	true	true	93.8737	68.1377	88.0821	85.1613	91.9896	74.6207	68.2041	109.255	84.3721	63.4147	82.3357	75.5491	84.1986	40.56	73.4985	113.298	100	100	100	100	100	100	100	100	-1.3777	-1.06575	-1.1023	-1.02048	-1.25801	-1.37636	1.16385	-1.11262	-1.48031	-1.14013	-1.24255	-1.11491	-2.31444
false	false	true	true	true	true	true	true	true	true	true	true	true	150.272	60.5407	108.749	100.679	114.107	75.6636	136.325	99.0846	102.276	121.795	79.4085	212.842	69.687	128.951	135.097	118.164	100	100	100	100	100	100	100	100	-2.48217	-1.38183	-1.49258	-1.31694	-1.98606	-1.10231	-1.5166	-1.46928	-1.23381	-1.89239	1.41638	-2.15639	-1.16534
false	false	true	true	true	true	true	true	true	true	true	true	true	275.055	147.692		4339.2	42.5074	1161.71	155.287		185.615	312.318		29.6855	159.309	5644.96	3.40594		100	100	100	100	100	100	100	100	-1.86236		15.7757	-6.47075	4.22354	-1.77127		-1.48185	1.13547		-9.26565	-1.72655	20.523
false	false	true	true	true	true	true	true	true	true	true	true	true	173.581	99.5148	101.822	93.8585	131.692	99.6579	123.324	116.203	122.981	126.597	106.572	140.905	108.932	167.073	117.441	144.627	100	100	100	100	100	100	100	100	-1.74428	-1.70475	-1.84939	-1.31808	-1.74177	-1.40752	-1.49378	-1.41145	-1.37113	-1.62877	-1.2319	-1.59348	-1.03895
false	false	true	true	true	true	true	true	true	true	true	true	true	69.71	57.6098	65.5666	37.7865	104.341	61.3218	98.6052	36.5282	100.584	143.213	76.2012	69.9676	76.4317	73.6686	52.5561	95.9827	100	100	100	100	100	100	100	100	-1.21004	-1.06319	-1.84483	1.49679	-1.13679	1.41451	-1.90839	1.44289	2.05441	1.09312	1.0037	1.09642	1.05679
false	false	true	true	true	true	true	true	true	true	true	true	true	143.099	109.829	111.744	113.017	129.619	117.749	118.65	142.238	95.9729	110.458	92.9612	142.471	82.9762	58.4605	137.622	120.99	100	100	100	100	100	100	100	100	-1.30292	-1.2806	-1.26617	-1.10399	-1.21529	-1.20606	-1.00605	-1.49103	-1.29551	-1.53934	-1.0044	-1.72457	-2.44778
false	false	true	true	true	true	true	true	true	true	true	true	true	86.0532	132.415	85.2496	130.415	112.641	71.2502	133.079	89.3303	37.1873	106.667	101.48	122.281	96.4586	5.27274	159.589	81.4036	100	100	100	100	100	100	100	100	1.53875	-1.00943	1.51552	1.30896	-1.20776	1.54647	1.03808	-2.31405	1.23954	1.17927	1.42099	1.12092	-16.3204
false	false	true	true	true	true	true	true	true	true	true	true	true	127.354	93.2598	114.878	106.882	117.744	108.965	97.1744	120.746	117.289	96.7264	110.242	87.0451	107.284	72.8388	83.9178	100.463	100	100	100	100	100	100	100	100	-1.36558	-1.1086	-1.19154	-1.08162	-1.16876	-1.31057	-1.05473	-1.08581	-1.31664	-1.15522	-1.46308	-1.18707	-1.74843
false	false	true	true	true	true	true	true	true	true	true	true	true	92.1395	117.247	98.1701	80.6427	117.83	73.8737	80.1209	95.9622	91.5075	136.49	121.724	100.866	95.8017	90.3174	77.4532	133.98	100	100	100	100	100	100	100	100	1.27249	1.06545	-1.14256	1.27882	-1.24726	-1.15001	1.04149	-1.00691	1.48134	1.32109	1.09471	1.03975	-1.02017
false	false	true	true	true	true	true	true	true	true	true	true	true	110.515	120.625	100.719	132.502	106.096	110.146	106.879	139.131	122.082	121.587	139.505	126.585	111.236	114.654	121.039	132.506	100	100	100	100	100	100	100	100	1.09148	-1.09726	1.19896	-1.04165	-1.00335	-1.03402	1.25893	1.10467	1.10019	1.26232	1.14541	1.00653	1.03746
false	false	true	true	true	true	true	true	true	true	true	true	true	96.1528	93.0373	92.3093	112.854	86.5713	85.8602	104.54	89.3165	91.4436	75.4195	72.47	105.391	103.496	71.3031	106.384	115.858	100	100	100	100	100	100	100	100	-1.03349	-1.04164	1.17369	-1.11068	-1.11988	1.08723	-1.07654	-1.0515	-1.27491	-1.32679	1.09608	1.07637	-1.34851
false	false	true	true	true	true	true	true	true	true	true	true	true	133.272	77.2839	113.446	39.6893	119.598	64.6277	141.21	59.347	46.9832	114.45	96.9163	109.287	39.0286	61.4221	47.1065	117.425	100	100	100	100	100	100	100	100	-1.72445	-1.17476	-3.35789	-1.11434	-2.06216	1.05956	-2.24565	-2.8366	-1.16446	-1.37513	-1.21947	-3.41474	-2.16978
false	false	true	true	true	true	true	true	true	true	true	true	true	104.484	71.8807	145.382	100.014	105.585	92.7437	74.3754	146.383	89.2026	107.732	98.2706	110.214	93.6698	115.423	103.54	137.398	100	100	100	100	100	100	100	100	-1.45357	1.39144	-1.04469	1.01055	-1.12658	-1.40481	1.40102	-1.17131	1.03109	-1.06322	1.05485	-1.11545	1.1047
false	false	true	true	true	true	true	true	true	true	true	true	true	85.8081	88.338	97.1708	101.535	84.5524	92.6912	113.663	67.4395	92.9794	82.8482	87.5109	77.142	92.6995	80.2671	89	72.5918	100	100	100	100	100	100	100	100	1.02948	1.13242	1.18327	-1.01485	1.08021	1.32462	-1.27237	1.08357	-1.03573	1.01984	-1.11234	1.08031	-1.06903
false	false	true	true	true	true	true	true	true	true	true	true	true	43.8088	59.7595	55.0743	49.3942	39.696	60.023	57.1556	54.6382	63.2992	58.8086	50.0955	52.6104	48.9711	93.3893	60.0968	55.4655	100	100	100	100	100	100	100	100	1.3641	1.25715	1.12749	-1.10361	1.37011	1.30466	1.2472	1.4449	1.34239	1.1435	1.20091	1.11784	2.13175
false	false	true	true	true	true	true	true	true	true	true	true	true	98.8513	86.5435	81.65	116.979	79.9441	126.011	89.9279	98.0345	98.9418	82.9523	78.1508	87.3494	89.8667	128.268	94.4387	81.565	100	100	100	100	100	100	100	100	-1.14221	-1.21067	1.18339	-1.23651	1.27475	-1.09923	-1.00833	1.00092	-1.19166	-1.26488	-1.13168	-1.09998	1.29759
false	false	true	true	true	true	true	true	true	true	true	true	true	102.264	117.934	88.7241	117.406	154.481	170.499	200.906	176.985	80.4887	92.9541	92.71	96.3492	163.622	103.301	205.635	224.536	100	100	100	100	100	100	100	100	1.15323	-1.15261	1.14807	1.5106	1.66724	1.96458	1.73067	-1.27054	-1.10016	-1.10305	-1.06139	1.6	1.01014
false	false	true	true	true	true	true	true	true	true	true	true	true	139.303	108.807	118.438	104.63	126.652	97.3274	96.5879	133.243	104.325	126.776	92.0841	132.59	109.038	67.3047	88.9409	138.185	100	100	100	100	100	100	100	100	-1.28027	-1.17616	-1.33138	-1.09988	-1.43128	-1.44224	-1.04548	-1.33528	-1.09881	-1.51278	-1.05063	-1.27756	-2.06973
false	false	true	true	true	true	true	true	true	true	true	true	true	192.414	85.7342	88.5708	59.5232	155.579	68.9909	187.611	91.2304	58.0428	86.5923	45.0462	119.25	48.1806	39.7032	91.2327	95.7205	100	100	100	100	100	100	100	100	-2.24431	-2.17244	-3.23259	-1.23676	-2.78898	-1.0256	-2.1091	-3.31504	-2.22207	-4.27149	-1.61354	-3.99361	-4.84631
false	false	true	true	true	true	true	true	true	true	true	true	true	102.501	91.2509	114.774	111.762	97.1273	91.4245	98.8274	97.0364	60.7282	76.2174	84.0823	100.169	54.8227	76.4564	94.4244	99.2221	100	100	100	100	100	100	100	100	-1.12328	1.11974	1.09035	-1.05532	-1.12115	-1.03717	-1.05631	-1.68786	-1.34484	-1.21905	-1.02328	-1.86967	-1.34064
false	false	true	true	true	true	true	true	true	true	true	true	true	87.7547	102.926	76.2659	56.9679	80.447	83.2289	81.0632	93.9433	136.337	148.394	124.881	89.6438	106.073	229.503	83.1956	111.982	100	100	100	100	100	100	100	100	1.17288	-1.15064	-1.54042	-1.09084	-1.05438	-1.08255	1.07052	1.55361	1.69101	1.42307	1.02153	1.20875	2.61528
false	false	true	true	true	true	true	true	true	true	true	true	true	93.9399	60.9791	108.481	87.7602	88.3136	78.4993	97.1245	98.5222	88.3174	102.736	106.604	95.0738	107.784	50.1311	67.5072	94.7826	100	100	100	100	100	100	100	100	-1.54053	1.15479	-1.07041	-1.06371	-1.1967	1.0339	1.04878	-1.06366	1.09363	1.13481	1.01207	1.14737	-1.87388
false	false	true	true	true	true	true	true	true	true	true	true	true	92.1179	137.839	96.5512	95.964	78.7228	99.7703	73.2359	124.544	121.199	127.577	127.914	100.565	113.878	136.276	145.998	102.803	100	100	100	100	100	100	100	100	1.49633	1.04813	1.04175	-1.17016	1.08307	-1.25782	1.352	1.3157	1.38493	1.38859	1.09169	1.23622	1.47937
false	false	true	true	true	true	true	true	true	true	true	true	true	95.8834	130.648	121.501	91.651	97.6056	93.2242	102.617	149.631	88.1764	107.809	95.2885	135.073	84.4555	99.5938	110.903	126.446	100	100	100	100	100	100	100	100	1.36257	1.26717	-1.04618	1.01796	-1.02852	1.07023	1.56056	-1.0874	1.12438	-1.00624	1.40872	-1.13531	1.0387
false	false	true	true	true	true	true	true	true	true	true	true	true	109.202	110.533	104.831	109.484	100.688	111.085	104.221	124.297	99.7293	83.7503	95.3591	105.035	100.69	55.9905	109.885	111.194	100	100	100	100	100	100	100	100	1.01219	-1.04169	1.00258	-1.08456	1.01724	-1.04779	1.13823	-1.09499	-1.3039	-1.14517	-1.03968	-1.08454	-1.95037
false	false	true	true	true	true	true	true	true	true	true	true	true	114.899	80.5832	92.2383	68.5049	103.074	68.7127	94.8919	87.4086	97.4077	115.092	87.3319	83.8528	64.5505	85.9526	58.4931	76.5528	100	100	100	100	100	100	100	100	-1.42584	-1.24567	-1.67723	-1.11471	-1.67216	-1.21084	-1.3145	-1.17956	1.00168	-1.31565	-1.37024	-1.77998	-1.33677
false	false	true	true	true	true	true	true	true	true	true	true	true	99.5131	94.5671	100.499	115.059	88.1625	121.931	106.109	104.203	121.564	95.1676	103.225	109.714	134.709	111.339	75.8507	104.719	100	100	100	100	100	100	100	100	-1.0523	1.0099	1.15622	-1.12875	1.22528	1.06629	1.04713	1.22159	-1.04566	1.0373	1.10251	1.35368	1.11884
false	false	true	true	true	true	true	true	true	true	true	true	true	96.6932	95.9992	89.3666	94.1748	77.4485	80.6359	77.3787	94.6032	73.2157	59.8727	56.4391	93.7535	70.8979	50.4518	84.4617	80.957	100	100	100	100	100	100	100	100	-1.00723	-1.08198	-1.02674	-1.24848	-1.19913	-1.24961	-1.02209	-1.32066	-1.61498	-1.71323	-1.03136	-1.36384	-1.91655
false	false	true	true	true	true	true	true	true	true	true	true	true	153.484	63.4055	135.25	67.2725	112.397	83.8147	139.606	82.2841	57.5741	78.5098	51.339	173.406	72.2209	107.663	72.1115	88.3252	100	100	100	100	100	100	100	100	-2.42068	-1.13482	-2.28153	-1.36555	-1.83123	-1.09941	-1.8653	-2.66586	-1.95497	-2.98962	1.1298	-2.12521	-1.4256
false	false	true	true	true	true	true	true	true	true	true	true	true	99.82	87.6784	98.5695	77.8174	98.0648	90.9742	83.5687	107.119	90.9975	102.626	104.217	112.368	99.4141	76.4722	82.7094	118.917	100	100	100	100	100	100	100	100	-1.13848	-1.01269	-1.28275	-1.0179	-1.09724	-1.19447	1.07312	-1.09695	1.02811	1.04405	1.1257	-1.00408	-1.30531
false	false	true	true	true	true	true	true	true	true	true	true	true	249.851	93.1021	214.725	73.5747	833.296	146.026		209.591	87.4477	134.151	69.7171	283.958	124.62	124.448		241.257	100	100	100	100	100	100	100	100	-2.68362	-1.16358	-3.39588	3.33518	-1.711		-1.19209	-2.85714	-1.86246	-3.58378	1.13651	-2.0049	-2.00767
false	false	true	true	true	true	true	true	true	true	true	true	true	82.4987	54.8813	71.5005	74.9591	66.0637	86.8292	28.9472	62.7551	76.7245	121.252	87.4467	51.9891	63.4961	133.023	50.7165	89.1546	100	100	100	100	100	100	100	100	-1.50322	-1.15382	-1.10058	-1.24877	1.05249	-2.84997	-1.31461	-1.07526	1.46975	1.05998	-1.58685	-1.29927	1.61243
false	false	true	true	true	true	true	true	true	true	true	true	true	113.177	128.033	105.324	119.416	81.1998	119.447	83.8491	89.6557	56.5567	41.8267	54.2331	136.233	77.2733	42.1942	111.56	51.1134	100	100	100	100	100	100	100	100	1.13126	-1.07456	1.05513	-1.39381	1.0554	-1.34977	-1.26235	-2.00112	-2.70585	-2.08686	1.20372	-1.46463	-2.68229
false	false	true	true	true	true	true	true	true	true	true	true	true	90.5348	94.5811	86.4383	94.0971	86.4193	86.9232	71.2231	96.1798	88.9545	75.6219	77.084	90.2676	79.8102	41.912	79.9948	97.488	100	100	100	100	100	100	100	100	1.04469	-1.04739	1.03935	-1.04762	-1.04155	-1.27115	1.06235	-1.01777	-1.1972	-1.1745	-1.00296	-1.13438	-2.16012
false	false	true	true	true	true	true	true	true	true	true	true	true	89.349	67.69	78.1009	74.1408	122.574	66.0858	98.2423	75.8462	65.2536	83.1819	72.4722	65.7889	57.745	43.8789	54.7263	71.5849	100	100	100	100	100	100	100	100	-1.31997	-1.14402	-1.20513	1.37186	-1.35202	1.09953	-1.17803	-1.36926	-1.07414	-1.23287	-1.35812	-1.5473	-2.03627
false	false	true	true	true	true	true	true	true	true	true	true	true	116.486	120.37	135.895	109.39	128.827	102.841	114.203	123.815	125.895	123.183	123.862	150.28	119.89	66.8796	121.484	118.498	100	100	100	100	100	100	100	100	1.03334	1.16663	-1.06487	1.10595	-1.13268	-1.01999	1.06292	1.08077	1.0575	1.06333	1.29011	1.02922	-1.74172
false	false	true	true	true	true	true	true	true	true	true	true	true	86.9753	80.7894	86.6638	87.6957	87.831	102.97	105.864	80.1153	99.1595	94.6995	95.0094	78.1884	98.8526	84.8344	96.1243	82.3568	100	100	100	100	100	100	100	100	-1.07657	-1.00359	1.00828	1.00984	1.1839	1.21717	-1.08563	1.14009	1.08881	1.09237	-1.11238	1.13656	-1.02524
false	false	true	true	true	true	true	true	true	true	true	true	true	105.184	67.4327	106.01	73.2706	117.085	61.3382	114.342	73.4502	65.1345	106.811	78.5025	114.797	53.3936	63.9772	53.4266	118.597	100	100	100	100	100	100	100	100	-1.55984	1.00786	-1.43555	1.11315	-1.71482	1.08707	-1.43204	-1.61487	1.01547	-1.33988	1.09139	-1.96997	-1.64408
false	false	true	true	true	true	true	true	true	true	true	true	true	103.809	65.9952	77.7679	78.963	119.669	64.4097	83.139	78.8927	47.4259	73.864	41.2197	70.4854	36.9788	67.1509	101.912	107.071	100	100	100	100	100	100	100	100	-1.57298	-1.33486	-1.31466	1.15278	-1.6117	-1.24862	-1.31583	-2.18887	-1.40541	-2.51844	-1.47278	-2.80726	-1.54591
false	false	true	true	true	true	true	true	true	true	true	true	true	91.7554	91.3142	50.8537	148.884	155.037	97.777	45.4693	58.0309	114.725	116.687	114.316	89.7443	166.588	505.543	72.6942	75.8159	100	100	100	100	100	100	100	100	-1.00483	-1.8043	1.62262	1.68967	1.06563	-2.01796	-1.58115	1.25034	1.27172	1.24588	-1.02241	1.81557	5.50969
false	false	true	true	true	true	true	true	true	true	true	true	true	110.482	66.7316	94.15	42.5311	144.111	61.3267	74.0688	57.2785	117.17	216.686	142.853	82.1368	120.646	196.035	9.64697	129.676	100	100	100	100	100	100	100	100	-1.65562	-1.17347	-2.59767	1.30439	-1.80153	-1.49161	-1.92885	1.06053	1.96128	1.293	-1.3451	1.092	1.77436
false	false	true	true	true	true	true	true	true	true	true	true	true	116.941	79.933	61.0943	84.7162	84.4504	34.7405	136.793		62.0315	56.6436	189.229	53.9212	73.4441	0.91126	90.783		100	100	100	100	100	100	100	100	-1.46299	-1.9141	-1.38038	-1.38473	-3.36613	1.16976		-1.88519	-2.0645	1.61815	-2.16874	-1.59224	-128.329
false	false	true	true	true	true	true	true	true	true	true	true	true	82.5345	113.859	104.545	102.199	108.034	98.2166	86.4146	116.877	62.9494	74.1717	87.282	106.842	98.6918	63.9803	117.018	102.036	100	100	100	100	100	100	100	100	1.37954	1.26668	1.23826	1.30896	1.19001	1.04701	1.41609	-1.31112	-1.11275	1.05752	1.29451	1.19576	-1.29
false	false	true	true	true	true	true	true	true	true	true	true	true	108.087	54.0775	80.401	72.5349	67.5238	106.045	127.284	104.244	62.4786	59.9844	38.2408	135.434	234.109	136.326	99.7806	68.7814	100	100	100	100	100	100	100	100	-1.99873	-1.34434	-1.49013	-1.60072	-1.01925	1.17761	-1.03686	-1.72998	-1.80191	-2.82647	1.25302	2.16594	1.26127
false	false	true	true	true	true	true	true	true	true	true	true	true	99.7888	101.899	124.078	127.803	87.6303	96.6775	84.6883	128.334	103.086	113.235	130.583	96.3547	111.04	132.908	101.812	101.159	100	100	100	100	100	100	100	100	1.02114	1.2434	1.28073	-1.13875	-1.03218	-1.17831	1.28605	1.03304	1.13475	1.30859	-1.03564	1.11275	1.3319
false	false	true	true	true	true	true	true	true	true	true	true	true	77.0223	126.578	111.47	96.2579	81.5266	92.7942	72.5437	113.192	104.817	95.5128	102.322	119.194	105.499	122.087	138.38	113.075	100	100	100	100	100	100	100	100	1.6434	1.44725	1.24974	1.05848	1.20477	-1.06174	1.4696	1.36087	1.24007	1.32848	1.54753	1.36973	1.58509
false	false	true	true	true	true	true	true	true	true	true	true	true	97.754	87.3453	98.862	71.131	80.8979	82.4536	95.8738	84.0565	96.7079	109.079	91.8503	85.8575	87.2327	115.679	97.417	120.481	100	100	100	100	100	100	100	100	-1.11917	1.01133	-1.37428	-1.20836	-1.18556	-1.01961	-1.16296	-1.01082	1.11585	-1.06428	-1.13856	-1.12061	1.18337
false	false	true	true	true	true	true	true	true	true	true	true	true	89.6699	81.0353	120.812	152.834	71.0329	108.504	74.0369	111.866	59.075	56.4635	74.907	105.578	124.387	149.291	81.4217	83.2017	100	100	100	100	100	100	100	100	-1.10655	1.34729	1.7044	-1.26237	1.21004	-1.21115	1.24754	-1.5179	-1.58811	-1.19708	1.17741	1.38716	1.6649
false	false	true	true	true	true	true	true	true	true	true	true	true	113.057	102.255	109.45	111.988	108.038	91.8575	105.962	103.09	78.7783	100.684	95.1006	108.505	95.5685	52.8318	154.049	111.863	100	100	100	100	100	100	100	100	-1.10564	-1.03296	-1.00955	-1.04646	-1.23079	-1.06696	-1.09668	-1.43513	-1.1229	-1.18882	-1.04196	-1.183	-2.13995
false	false	true	true	true	true	true	true	true	true	true	true	true	112.115	74.3406	122.032	92.8987	130.2	57.8976	90.5986	98.1902	84.3458	90.7391	71.7988	72.6799	66.9744	59.9487	61.5987	105.686	100	100	100	100	100	100	100	100	-1.50813	1.08845	-1.20685	1.16131	-1.93644	-1.23749	-1.14182	-1.32923	-1.23558	-1.56152	-1.54259	-1.674	-1.87018
false	false	true	true	true	true	true	true	true	true	true	true	true	142.471	131.298	146.871	131.867	130.743	133.15	123.696	130.062	124.934	98.5082	90.5899	137.628	119.936	30.1571	127.206	132.865	100	100	100	100	100	100	100	100	-1.0851	1.03088	-1.08041	-1.0897	-1.07	-1.15178	-1.09541	-1.14037	-1.44628	-1.5727	-1.03519	-1.18789	-4.72428
false	false	true	true	true	true	true	true	true	true	true	true	true	76.6951	109.97	88.2376	93.0606	92.0324	102.745	79.8528	80.6579	141.515	123.472	116.496	76.0967	134.858	153.894	95.2347	92.7432	100	100	100	100	100	100	100	100	1.43386	1.1505	1.21338	1.19998	1.33966	1.04117	1.05167	1.84516	1.60991	1.51895	-1.00786	1.75836	2.00657
false	false	true	true	true	true	true	true	true	true	true	true	true	118.918	81.2438	81.1582	126.867	104.113	139.846	103.306	119.632	94.6373	92.5291	129.374	123.801	138.094	183.293	136.428	93.7076	100	100	100	100	100	100	100	100	-1.46372	-1.46526	1.06684	-1.1422	1.17599	-1.15113	1.00601	-1.25657	-1.2852	1.08793	1.04106	1.16125	1.54134
false	false	true	true	true	true	true	true	true	true	true	true	true	86.773	87.8319	92.6898	81.1767	86.2477	101.804	119.495	75.7734	83.3765	108.497	97.4127	96.7045	90.1619	80.3207	112.812	80.3929	100	100	100	100	100	100	100	100	1.0122	1.06819	-1.06894	-1.00609	1.17322	1.3771	-1.14517	-1.04074	1.25035	1.12261	1.11445	1.03905	-1.08033
false	false	true	true	true	true	true	true	true	true	true	true	true	124.075	109.211	111.459	125.612	95.4839	105.178	112.999	101.107	58.2848	92.4557	88.8482	165.555	52.8209	58.6506	110.857	84.537	100	100	100	100	100	100	100	100	-1.13611	-1.11319	1.01239	-1.29943	-1.17967	-1.09801	-1.22717	-2.12877	-1.342	-1.39648	1.33431	-2.34898	-2.1155
false	false	true	true	true	true	true	true	true	true	true	true	true	96.497	88.4463	92.2644	91.8249	95.6991	105.797	87.1438	111.947	107.233	100.527	134.078	96.5183	111.545	155.223	83.5476	85.0107	100	100	100	100	100	100	100	100	-1.09102	-1.04588	-1.05088	-1.00834	1.09637	-1.10733	1.1601	1.11126	1.04176	1.38946	1.00022	1.15594	1.60857
false	false	true	true	true	true	true	true	true	true	true	true	true	113.377	91.1429	103.901	114.396	82.7641	94.886	107.273	113.808	48.7094	64.5832	74.5185	99.5742	54.0662	46.9979	86.177	96.6615	100	100	100	100	100	100	100	100	-1.24394	-1.09119	1.00899	-1.36988	-1.19487	-1.0569	1.00381	-2.32761	-1.75551	-1.52145	-1.13861	-2.09699	-2.41237
false	false	true	true	true	true	true	true	true	true	true	true	true	88.1265	72.479	132.357	58.6347	60.6993	66.1139	157.39	99.7886	138.87	290.624	172.556	223.093	42.5932	186.385	45.3521	177.729	100	100	100	100	100	100	100	100	-1.21589	1.5019	-1.50298	-1.45185	-1.33295	1.78595	1.13233	1.57581	3.29781	1.95805	2.53151	-2.06903	2.11497
false	false	true	true	true	true	true	true	true	true	true	true	true	114.23	62.6706	77.5322	75.4446	103.195	65.6259	94.3861	72.605	59.8565	69.3481	57.4375	65.9229	55.8245	72.8438	97.8366	78.8494	100	100	100	100	100	100	100	100	-1.8227	-1.47332	-1.51409	-1.10693	-1.74062	-1.21024	-1.5733	-1.90839	-1.64719	-1.98877	-1.73278	-2.04623	-1.56815
false	false	true	true	true	true	true	true	true	true	true	true	true	112.591	114.413	112.41	130.332	123.829	117.693	107.917	123.949	122.005	97.6892	106.031	115.329	111.112	49.1496	120.411	107.445	100	100	100	100	100	100	100	100	1.01619	-1.00161	1.15758	1.09981	1.04532	-1.0433	1.10088	1.08361	-1.15254	-1.06186	1.02432	-1.0133	-2.29078
false	false	true	true	true	true	true	true	true	true	true	true	true	100.312	88.8491	96.0638	102.987	106.69	99.4802	89.6914	101.785	94.9883	108.802	96.7081	106.576	88.2321	86.874	108.238	107.302	100	100	100	100	100	100	100	100	-1.12901	-1.04422	1.02667	1.06359	-1.00836	-1.11841	1.01469	-1.05604	1.08463	-1.03726	1.06244	-1.13691	-1.15468
false	false	true	true	true	true	true	true	true	true	true	true	true	127.4	119.083	128.177	113.973	119.093	122.813	114.222	127.313	111.597	103.72	111.022	108.211	120.235	96.024	102.52	121.565	100	100	100	100	100	100	100	100	-1.06985	1.0061	-1.11781	-1.06975	-1.03735	-1.11538	-1.00069	-1.14161	-1.22831	-1.14752	-1.17734	-1.0596	-1.32676
false	false	true	true	true	true	true	true	true	true	true	true	true	148.08	74.6253	106.526	70.7049	111.216	70.703	127.691	78.0645	73.7249	99.189	56.2755	101.921	77.0238	52.0783	83.7764	93.1879	100	100	100	100	100	100	100	100	-1.98432	-1.39008	-2.09434	-1.33147	-2.0944	-1.15967	-1.89689	-2.00855	-1.49291	-2.63134	-1.45289	-1.92252	-2.84341
false	false	true	true	true	true	true	true	true	true	true	true	true	84.9066	74.2422	68.0979	91.7398	108.323	83.9992	111.325	104.717	71.7669	96.0069	103.142	109.075	77.4447	76.094	87.7299	91.5371	100	100	100	100	100	100	100	100	-1.14364	-1.24683	1.08048	1.27579	-1.0108	1.31114	1.23332	-1.18309	1.13073	1.21477	1.28464	-1.09635	-1.11581
false	false	true	true	true	true	true	true	true	true	true	true	true	97.139	112.745	59.4759	125.051	116.062	94.8115	96.5507	50.8847	95.9071	97.62	109.278	115.082	83.5212	138.379	147.999	94.756	100	100	100	100	100	100	100	100	1.16066	-1.63325	1.28734	1.1948	-1.02455	-1.00609	-1.909	-1.01285	1.00495	1.12497	1.18471	-1.16305	1.42455
false	false	true	true	true	true	true	true	true	true	true	true	true	165.694	91.7708	73.243	73.478	104.123	162.083	122.647	101.677	99.9723	128.848	122.564	76.852	79.5373	177.42	43.7132	156.684	100	100	100	100	100	100	100	100	-1.80551	-2.26224	-2.25501	-1.59132	-1.02227	-1.35098	-1.62961	-1.6574	-1.28596	-1.35189	-2.15601	-2.08322	1.07077
false	false	true	true	true	true	true	true	true	true	true	true	true	97.8271	104.317	95.764	96.1312	89.3166	82.6388	83.6021	95.9826	90.2455	92.6748	95.1493	93.805	98.3635	97.1796	86.0516	104.046	100	100	100	100	100	100	100	100	1.06634	-1.02154	-1.01764	-1.09528	-1.18379	-1.17015	-1.01922	-1.08401	-1.0556	-1.02814	-1.04288	1.00548	-1.00666
false	false	true	true	true	true	true	true	true	true	true	true	true	109.914	72.9489	85.3433	74.9779	109.737	68.6551	90.4443	78.2195	83.8446	95.7713	72.3421	105.807	75.3397	57.9357	64.3085	92.3327	100	100	100	100	100	100	100	100	-1.50673	-1.28791	-1.46596	-1.00161	-1.60097	-1.21527	-1.40521	-1.31093	-1.14768	-1.51937	-1.03882	-1.45892	-1.89718
false	false	true	true	true	true	true	true	true	true	true	true	true	107.041	105.433	106.633	109.101	103.041	108.421	119.732	103.936	81.3385	107.291	100.69	105.399	85.1533	55.516	119.069	104.746	100	100	100	100	100	100	100	100	-1.01525	-1.00382	1.01924	-1.03882	1.0129	1.11857	-1.02987	-1.31599	1.00234	-1.06307	-1.01558	-1.25703	-1.9281
false	false	true	true	true	true	true	true	true	true	true	true	true	86.2617	83.4802	53.7668	62.0013	82.6352	71.0871	59.8434	83.6927	100.222	130.691	102.851	65.7275	107.81	165.045	60.8586	91.1431	100	100	100	100	100	100	100	100	-1.03332	-1.60437	-1.39129	-1.04389	-1.21346	-1.44146	-1.0307	1.16183	1.51505	1.19231	-1.31241	1.2498	1.9133
false	false	true	true	true	true	true	true	true	true	true	true	true	125.185	115.683	118.477	168.568	124.112	107.595	78.1154	141.792	93.2621	103.027	126.899	115.49	126.2	103.751	121.377	101.277	100	100	100	100	100	100	100	100	-1.08214	-1.05661	1.34655	-1.00864	-1.16348	-1.60256	1.13266	-1.34229	-1.21506	1.0137	-1.08395	1.00811	-1.20659
false	false	true	true	true	true	true	true	true	true	true	true	true	131.801	80.0169	125.923	107.698	115.412	98.8169	156.828	111.892	63.1455	93.2421	69.576	92.492	88.3464	85.6239	66.1993	156.027	100	100	100	100	100	100	100	100	-1.64716	-1.04668	-1.2238	-1.14201	-1.33379	1.18989	-1.17793	-2.08726	-1.41354	-1.89435	-1.425	-1.49187	-1.5393
false	false	true	true	true	true	true	true	true	true	true	true	true	181.966	139.797	77.5469	102.978	108.4	56.5121	90.8018		101.299	77.8015	107.867	74.1377	144.949	212.731	87.3169		100	100	100	100	100	100	100	100	-1.30164	-2.34653	-1.76704	-1.67866	-3.21995	-2.00399		-1.79632	-2.33885	-1.68694	-2.45443	-1.25538	1.16907
false	false	true	true	true	true	true	true	true	true	true	true	true	103.202	105.584	108.228	114.134	97.6036	108.472	146.699	93.9074	119.96	103.257	77.4047	91.3398	86.3854	81.5924	110.435	113.41	100	100	100	100	100	100	100	100	1.02308	1.0487	1.10592	-1.05736	1.05106	1.42147	-1.09898	1.16237	1.00053	-1.33328	-1.12987	-1.19467	-1.26485
false	false	true	true	true	true	true	true	true	true	true	true	true	121.232	109.162	118.292	116.731	115.499	115.013	101.435	117.665	125.252	100.598	109.834	103.877	114.547	66.943	107.006	104.36	100	100	100	100	100	100	100	100	-1.11057	-1.02485	-1.03856	-1.04964	-1.05407	-1.19517	-1.03031	1.03316	-1.20511	-1.10377	-1.16707	-1.05836	-1.81097
false	false	true	true	true	true	true	true	true	true	true	true	true	109.285	115.072	121.334	112.531	106.592	131.688	126.958	117.134	108.79	104.926	99.9383	104.241	100.861	78.8483	99.0795	104.64	100	100	100	100	100	100	100	100	1.05295	1.11025	1.0297	-1.02526	1.205	1.16171	1.07183	-1.00455	-1.04155	-1.09352	-1.04838	-1.08352	-1.38601
false	false	true	true	true	true	true	true	true	true	true	true	true	116.573	119.529	117.133	138.346	103.194	108.641	100.04	107.433	72.995	90.4607	87.7389	126.354	81.0096	89.8481	110.415	84.5212	100	100	100	100	100	100	100	100	1.02536	1.00481	1.18678	-1.12964	-1.07301	-1.16525	-1.08508	-1.59699	-1.28865	-1.32863	1.08391	-1.439	-1.29744
false	false	true	true	true	true	true	true	true	true	true	true	true	102.697	101.526	88.4626	110.509	111.906	99.471	103.136	83.728	108.06	102.735	93.9463	92.3881	110.988	90.0332	96.0588	75.2426	100	100	100	100	100	100	100	100	-1.01154	-1.16091	1.07606	1.08966	-1.03244	1.00427	-1.22656	1.05221	1.00036	-1.09315	-1.11159	1.08073	-1.14066
false	false	true	true	true	true	true	true	true	true	true	true	true	86.4978	115.26	91.3223	105.103	69.6436	75.9332	92.3934	114.452	58.4978	102.93	79.8711	128.891	51.2319	99.9873	189.967	109.917	100	100	100	100	100	100	100	100	1.33252	1.05578	1.2151	-1.24201	-1.13913	1.06816	1.32318	-1.47865	1.18998	-1.08297	1.4901	-1.68836	1.15595
false	false	true	true	true	true	true	true	true	true	true	true	true	96.5185	97.5534	108.258	110.25	107.942	117.375	153.676	95.4185	131.199	108.982	120.457	116.985	102.904	74.2762	123.185	106.395	100	100	100	100	100	100	100	100	1.01072	1.12163	1.14227	1.11836	1.21608	1.5922	-1.01153	1.35932	1.12913	1.24802	1.21205	1.06616	-1.29945
false	false	true	true	true	true	true	true	true	true	true	true	true	67.7672	43.6765	61.3167	46.4699	91.7117	43.8679	77.602	54.1958	54.6247	73.4827	57.1837	54.7301	51.1034	29.5976	43.5311	69.3516	100	100	100	100	100	100	100	100	-1.55157	-1.1052	-1.4583	1.35333	-1.5448	1.14513	-1.25041	-1.2406	1.08434	-1.18508	-1.23821	-1.32608	-2.28962
false	false	true	true	true	true	true	true	true	true	true	true	true	46.0772	51.2745	53.5182	47.6108	79.2489	67.4407	81.207	43.3467	109.681	121.72	106.628	60.0268	69.6038	203.626	31.4804	72.0589	100	100	100	100	100	100	100	100	1.1128	1.16149	1.03328	1.71992	1.46364	1.76241	-1.06299	2.38037	2.64165	2.31411	1.30274	1.51059	4.41923
false	false	true	true	true	true	true	true	true	true	true	true	true	122.421	106.69	102.727	88.2752	126.713	108.845	100.555	95.5902	72.7903	92.1325	67.0927	184.361	113.574	86.9845	56.6686	137.815	100	100	100	100	100	100	100	100	-1.14744	-1.19171	-1.38681	1.03506	-1.12473	-1.21745	-1.28068	-1.68183	-1.32874	-1.82465	1.50597	-1.0779	-1.40738
false	false	true	true	true	true	true	true	true	true	true	true	true	68.5205	109.627	80.0974	112.653	90.5575	123.396	87.6475	91.5712	133.149	115.566	153.77	115.816	102.5	102.364	64.1506	112.22	100	100	100	100	100	100	100	100	1.59991	1.16896	1.64408	1.32161	1.80086	1.27914	1.33641	1.9432	1.6866	2.24415	1.69025	1.4959	1.49392
false	false	true	true	true	true	true	true	true	true	true	true	true	94.263	83.7042	87.1223	181.665	86.2775	55.7625	87.7501	52.4465	62.4764	121.725	86.3469	148.036	120.21	131.538	94.1729	66.5541	100	100	100	100	100	100	100	100	-1.12614	-1.08196	1.92721	-1.09256	-1.69044	-1.07422	-1.79732	-1.50878	1.29133	-1.09168	1.57046	1.27527	1.39544
false	false	true	true	true	true	true	true	true	true	true	true	true	76.0582	221.469	1147.78	76.3049	205.601	50.373	249.425	48.6733	305.592	311.917	96.0352	160.813	121.783	488.686	161.311	85.0556	100	100	100	100	100	100	100	100	2.91184	15.0908	1.00324	2.7032	-1.5099	3.27939	-1.56263	4.01788	4.10104	1.26265	2.11434	1.60118	6.42517
false	false	true	true	true	true	true	true	true	true	true	true	true	67.2793	128.034	88.362	81.7873	82.1043	93.9334	79.3958	126.573	43.0784	64.6935	79.197	77.9306	85.9218	32.7327	97.2351	87.4794	100	100	100	100	100	100	100	100	1.90302	1.31336	1.21564	1.22035	1.39617	1.18009	1.8813	-1.56179	-1.03997	1.17714	1.15831	1.27709	-2.05542
false	false	true	true	true	true	true	true	true	true	true	true	true	116.44	91.0957	121.05	118.048	115.689	116.907	104.332	112.801	92.4181	90.2786	94.1899	108.671	98.4553	129.729	106.916	106.221	100	100	100	100	100	100	100	100	-1.27822	1.03959	1.01381	-1.00649	1.00401	-1.11605	-1.03226	-1.25993	-1.28979	-1.23623	-1.07149	-1.18267	1.11412
false	false	true	true	true	true	true	true	true	true	true	true	true	243.649	61.6594	50.6511	41.9538	248.139	40.1018	74.3266	73.2602	36.2523	63.0075	50.3826	38.5701	153.565	33.8589	57.5365	74.8094	100	100	100	100	100	100	100	100	-3.95154	-4.81034	-5.80757	1.01843	-6.07577	-3.27809	-3.3258	-6.72094	-3.86699	-4.83598	-6.31705	-1.58662	-7.19602
false	false	true	true	true	true	true	true	true	true	true	true	true	99.6523	84.272	90.6999	94.8091	106.027	90.8532	98.5738	92.1439	109.308	101.148	104.849	85.8216	102.41	99.1871	63.2426	96.3058	100	100	100	100	100	100	100	100	-1.18251	-1.0987	-1.05108	1.06397	-1.09685	-1.01094	-1.08149	1.09689	1.01501	1.05215	-1.16116	1.02767	-1.00469
false	false	true	true	true	true	true	true	true	true	true	true	true	113.182	110.749	119.28	122.799	110.609	111.492	114.143	137.212	91.2197	97.2832	101.476	111.425	91.1192	58.3093	71.6583	119.97	100	100	100	100	100	100	100	100	-1.02197	1.05388	1.08497	-1.02326	-1.01516	1.00849	1.21231	-1.24076	-1.16343	-1.11536	-1.01577	-1.24213	-1.94106
false	false	true	true	true	true	true	true	true	true	true	true	true	122.479	79.657	52.7602	58.3612	118.742	55.8187	99.3237	91.6793	111.171	120.855	114.424	66.7956	74.4994	184.669	59.0399	89.671	100	100	100	100	100	100	100	100	-1.53759	-2.32144	-2.09864	-1.03148	-2.19424	-1.23313	-1.33596	-1.10172	-1.01344	-1.0704	-1.83365	-1.64403	1.50775
false	false	true	true	true	true	true	true	true	true	true	true	true	67.6277	32.2524	46.7279	32.3881	66.1397	43.6259	18.221	46.5061	53.4759	66.5936	43.6696	38.1476	25.3781	28.8491	225.168	82.5588	100	100	100	100	100	100	100	100	-2.09683	-1.44727	-2.08804	-1.0225	-1.55017	-3.71152	-1.45417	-1.26464	-1.01553	-1.54862	-1.77279	-2.66481	-2.34419
false	false	true	true	true	true	true	true	true	true	true	true	true	71.2878	110.226	96.4657	107.185	69.3652	81.2704	114.809	89.6814	151.05	152.256	139.553	104.663	92.3166	77.0909	122.519	123.069	100	100	100	100	100	100	100	100	1.54621	1.35319	1.50356	-1.02772	1.14003	1.6105	1.25802	2.11887	2.13579	1.95761	1.46818	1.29498	1.0814
false	false	true	true	true	true	true	true	true	true	true	true	true	183.44	39.4762	165.3	162.889	167.283	169.761	198.606	182.591	70.6181	49.4441	75.6546	121.911	60.1144	254.027	43.1705	62.1566	100	100	100	100	100	100	100	100	-4.64684	-1.10974	-1.12617	-1.09658	-1.08058	1.08268	-1.00465	-2.59763	-3.71004	-2.4247	-1.5047	-3.05151	1.3848
false	false	true	true	true	true	true	true	true	true	true	true	true	125.49	65.9309	98.3002	68.4196	119.081	90.2676	121.317	76.7537	81.3305	115.754	78.4315	100.852	79.6433	100.337	75.2135	105.213	100	100	100	100	100	100	100	100	-1.90336	-1.2766	-1.83413	-1.05383	-1.3902	-1.0344	-1.63497	-1.54297	-1.08411	-1.6	-1.2443	-1.57565	-1.25069
false	false	true	true	true	true	true	true	true	true	true	true	true	118.784	58.1219	70.4847	88.8155	104.249	99.5773	118.845	99.8267	42.601	71.1326	54.6092	93.2319	51.2028	13.2203	101.288	131.189	100	100	100	100	100	100	100	100	-2.04371	-1.68525	-1.33743	-1.13943	-1.19289	1.00051	-1.18991	-2.7883	-1.6699	-2.17517	-1.27407	-2.31988	-8.98503
false	false	true	true	true	true	true	true	true	true	true	true	true	31.3603	77.9401	38.6002	14.9935	72.3694	41.7022	34.8384	23.9663	132.093	140.146	128.725	27.8696	82.1382	333.264	19.7551	40.8449	100	100	100	100	100	100	100	100	2.48531	1.23086	-2.09159	2.30767	1.32977	1.11091	-1.30852	4.21212	4.4689	4.10471	-1.12525	2.61918	10.6269
false	false	true	true	true	true	true	true	true	true	true	true	true	92.2455	128.646	138.246	126.217	88.4929	107.654	116.933	117.988	119.419	111.004	120.864	99.6415	99.2502	109.151	117.995	95.869	100	100	100	100	100	100	100	100	1.39461	1.49868	1.36827	-1.0424	1.16704	1.26762	1.27906	1.29458	1.20335	1.31024	1.08018	1.07594	1.18326
false	false	true	true	true	true	true	true	true	true	true	true	true	96.5769	138.14	109.603	120.774	118.827	119.601	125.28	118.811	94.0204	105.946	100.971	104.556	113.345	59.736	117.922	115.612	100	100	100	100	100	100	100	100	1.43036	1.13487	1.25055	1.23038	1.2384	1.2972	1.23023	-1.02719	1.09702	1.0455	1.08261	1.17363	-1.61673
false	false	true	true	true	true	true	true	true	true	true	true	true	88.0033	125.748	74.4833	64.9447	82.8507	18.6281	93.5824	266.453	108.69	73.4469	114.268	77.784	100.941	28.4101	146.749	66.8706	100	100	100	100	100	100	100	100	1.4289	-1.18152	-1.35505	-1.06219	-4.72423	1.0634	3.02776	1.23507	-1.19819	1.29846	-1.13138	1.14701	-3.0976
false	false	true	true	true	true	true	true	true	true	true	true	true	103.474	72.9368	67.4996	80.7237	100.98	71.2284	61.6952	85.8628	52.909	72.6439	76.5589	94.035	89.1068	78.9916	62.4577	95.5932	100	100	100	100	100	100	100	100	-1.41868	-1.53295	-1.28183	-1.0247	-1.45271	-1.67718	-1.20511	-1.95569	-1.4244	-1.35156	-1.10038	-1.16123	-1.30993
false	false	true	true	true	true	true	true	true	true	true	true	true	118.599	63.8398	171.234	93.3969	127.817	239.844	47.821	118.549	48.3949	68.2026	461.703	119.959	45.6346	0	57.6085	102.135	100	100	100	100	100	100	100	100	-1.85775	1.44381	-1.26984	1.07773	2.02232	-2.48006	-1.00042	-2.45064	-1.73892	3.89299	1.01147	-2.59888
false	false	true	true	true	true	true	true	true	true	true	true	true	243.039	45.0665	127.946	118.404	173.59	66.4559	78.8142	65.707	55.0578	172.486	57.2258	92.886	104.022	61.0076	92.6685	65.9731	100	100	100	100	100	100	100	100	-5.3929	-1.89954	-2.05263	-1.40007	-3.65714	-3.08369	-3.69882	-4.41425	-1.40904	-4.24702	-2.61653	-2.33641	-3.98374
false	false	true	true	true	true	true	true	true	true	true	true	true	121.137	96.4076	618.741	88.6977	139.724	1532.08	130.979	171.77	98.3088	113.91	350.411	108.799	98.5052	4723.9	99.1727	175.902	100	100	100	100	100	100	100	100	-1.25651	5.10776	-1.36573	1.15343	12.6474	1.08124	1.41798	-1.23221	-1.06345	2.89268	-1.1134	-1.22976	38.9962
false	false	true	true	true	true	true	true	true	true	true	true	true	117.986	83.197	102.415	82.7418	107.433	75.3885	95.6707	95.4761	99.2652	115.178	100.871	89.3909	82.5787	101.072	71.7385	96.3035	100	100	100	100	100	100	100	100	-1.41816	-1.15204	-1.42596	-1.09823	-1.56504	-1.23325	-1.23577	-1.1886	-1.02438	-1.16968	-1.31989	-1.42877	-1.16735
false	false	true	true	true	true	true	true	true	true	true	true	true	164.43	85.2286	64.4893	81.4233	156.674	56.4143	146.986	63.89	111.68	123.262	110.909	117.793	107.519	159.122	72.8038	136.408	100	100	100	100	100	100	100	100	-1.92928	-2.54972	-2.01945	-1.0495	-2.91468	-1.11867	-2.57364	-1.47233	-1.33399	-1.48256	-1.39592	-1.5293	-1.03336
false	false	true	true	true	true	true	true	true	true	true	true	true	101.168	117.21	84.6776	94.0132	89.0216	95.0755	75.6121	18.4835	97.5617	95.4885	118.012	100.046	75.5446	76.2755	77.7675	0.13762	100	100	100	100	100	100	100	100	1.15857	-1.19474	-1.07611	-1.13645	-1.06408	-1.33799	-5.47344	-1.03697	-1.05948	1.16649	-1.01121	-1.33918	-1.32635
false	false	true	true	true	true	true	true	true	true	true	true	true	110.723	119.414	129.097	126.381	111.521	113.563	99.3011	119.145	107.478	100.112	98.444	120.569	107.47	72.7419	134.049	110.844	100	100	100	100	100	100	100	100	1.07849	1.16594	1.14141	1.0072	1.02565	-1.11503	1.07606	-1.0302	-1.106	-1.12474	1.08892	-1.03027	-1.52214
false	false	true	true	true	true	true	true	true	true	true	true	true	86.3609	121.077	108.439	70.1348	76.747	103.271	111.775	104.328	114.381	124.081	128.089	115.487	123.807	138.201	91.5525	77.7004	100	100	100	100	100	100	100	100	1.40199	1.25565	-1.23136	-1.12527	1.19581	1.29427	1.20805	1.32445	1.43677	1.48318	1.33726	1.4336	1.60027
false	false	true	true	true	true	true	true	true	true	true	true	true	67.8309	47.5649	60.9237	50.658	86.0195	67.088	82.4181	59.4165	106.223	143.681	88.0949	62.7907	111.047	271.096	46.6658	103.322	100	100	100	100	100	100	100	100	-1.42607	-1.11338	-1.339	1.26815	-1.01107	1.21505	-1.14162	1.566	2.11823	1.29874	-1.08027	1.63711	3.99665
false	false	true	true	true	true	true	true	true	true	true	true	true	80.6424	59.3489	58.0384	90.0988	55.3295	69.5031	115.364	62.5367	69.1403	106.496	102.285	97.4012	80.3116	113.026	97.6834	92.7398	100	100	100	100	100	100	100	100	-1.35879	-1.38947	1.11726	-1.4575	-1.16027	1.43056	-1.28952	-1.16636	1.3206	1.26837	1.20782	-1.00412	1.40157
false	false	true	true	true	true	true	true	true	true	true	true	true	109.135	102.526	101.061	91.6071	104.507	94.8881	102.914	102.264	65.4678	102.101	95.1627	103.426	64.8707	71.1275	118.957	105.129	100	100	100	100	100	100	100	100	-1.06446	-1.07989	-1.19134	-1.04428	-1.15014	-1.06045	-1.06719	-1.667	-1.06889	-1.14683	-1.0552	-1.68235	-1.53436
false	false	true	true	true	true	true	true	true	true	true	true	true	102.271	115.622	111.398	101.232	134.345	131.085	88.9312	76.2494	110.255	119.277	128.167	86.1372	113.735	153.323	132.87	114.083	100	100	100	100	100	100	100	100	1.13055	1.08924	-1.01026	1.31361	1.28174	-1.15	-1.34127	1.07807	1.16628	1.25321	-1.1873	1.11209	1.49919
false	false	true	true	true	true	true	true	true	true	true	true	true	112.81	107.178	131.777	108.714	114.01	119.71	157.49	117.334	77.8845	101.381	86.4279	125.424	88.9946	10.5327	135.226	92.8252	100	100	100	100	100	100	100	100	-1.05254	1.16814	-1.03768	1.01064	1.06117	1.39607	1.0401	-1.44842	-1.11273	-1.30525	1.11182	-1.2676	-10.7104
false	false	true	true	true	true	true	true	true	true	true	true	true	101.958	99.8605	88.417	89.7192	90.9252	91.5141	87.1278	89.9496	85.5467	86.4207	89.8561	88.3962	90.3221	85.4506	87.4681	94.2295	100	100	100	100	100	100	100	100	-1.02101	-1.15315	-1.13641	-1.12134	-1.11412	-1.17021	-1.1335	-1.19184	-1.17979	-1.13468	-1.15342	-1.12883	-1.19318
false	false	true	true	true	true	true	true	true	true	true	true	true	89.9409	147.724	107.624	76.0289	79.9045	123.409	49.0922	84.85	137.306	172.198	158.21	74.165	176.56	184.887	69.5863	135.89	100	100	100	100	100	100	100	100	1.64246	1.19661	-1.18298	-1.1256	1.37211	-1.83208	-1.06	1.52662	1.91457	1.75904	-1.21271	1.96307	2.05566
false	false	true	true	true	true	true	true	true	true	true	true	true	89.5635	63.7566	66.0786	60.3359	69.3362	89.3825	87.0834	22.8274	82.8445	85.9431	151.342	29.0421	76.5475	164.242	51.8996	13.7295	100	100	100	100	100	100	100	100	-1.40477	-1.35541	-1.48441	-1.29173	-1.00202	-1.02848	-3.9235	-1.0811	-1.04213	1.68977	-3.08392	-1.17004	1.83381
false	false	true	true	true	true	true	true	true	true	true	true	true	79.732	127.436	128.331	133.533	77.8601	119.92	94.317	141.16	112.708	122.017	108.788	86.0912	121.338	70.168	114.763	132.96	100	100	100	100	100	100	100	100	1.5983	1.60952	1.67477	-1.02404	1.50404	1.18293	1.77044	1.41358	1.53034	1.36442	1.07976	1.52183	-1.1363
false	false	true	true	true	true	true	true	true	true	true	true	true	99.0501	63.9721	96.2294	62.0765	102.571	81.8402	86.6936	68.7106	74.766	95.794	72.0835	90.5285	79.3688	130.376	66.8172	74.0877	100	100	100	100	100	100	100	100	-1.54833	-1.02931	-1.59561	1.03554	-1.21029	-1.14253	-1.44155	-1.3248	-1.03399	-1.3741	-1.09413	-1.24797	1.31627
false	false	true	true	true	true	true	true	true	true	true	true	true	74.8342	51.0591	64.6083	45.8567	115.714	62.2043	65.6293	80.5917	75.5501	82.0685	83.8937	68.78	78.5268	95.3811	41.0799	72.9071	100	100	100	100	100	100	100	100	-1.46564	-1.15828	-1.63191	1.54627	-1.20304	-1.14026	1.07694	1.00957	1.09667	1.12106	-1.08802	1.04934	1.27457
false	false	true	true	true	true	true	true	true	true	true	true	true	92.6692	76.8835	85.5121	65.2417	100.381	82.4589	78.1887	96.2567	90.4106	117.148	78.3163	70.0496	95.8299	115.028	77.3635	100.476	100	100	100	100	100	100	100	100	-1.20532	-1.0837	-1.4204	1.08322	-1.12382	-1.1852	1.03871	-1.02498	1.26415	-1.18327	-1.32291	1.03411	1.24127
false	false	true	true	true	true	true	true	true	true	true	true	true	117.101	77.6419	86.1221	69.2703	102.365	81.7613	88.0768	81.3082	81.1	93.1822	86.2108	95.0964	79.7285	84.7828	70.2057	105.922	100	100	100	100	100	100	100	100	-1.50822	-1.35971	-1.69049	-1.14395	-1.43223	-1.32953	-1.44021	-1.44391	-1.25669	-1.35831	-1.23139	-1.46875	-1.38119
false	false	true	true	true	true	true	true	true	true	true	true	true	105.943	138.665	54.2882	111.721	78.0633	118.149	125.136	78.1644	111.207	114.759	114.86	103.633	96.8067	102.709	100.643	115.358	100	100	100	100	100	100	100	100	1.30886	-1.9515	1.05453	-1.35715	1.1152	1.18115	-1.35539	1.04969	1.08321	1.08416	-1.0223	-1.09438	-1.03149
false	false	true	true	true	true	true	true	true	true	true	true	true	90.2755	61.2336	69.7518	72.2108	86.406	82.9903	62.1488	87.3477	66.1987	74.6435	82.7069	73.8809	70.2098	173.146	57.35	87.9106	100	100	100	100	100	100	100	100	-1.47428	-1.29424	-1.25017	-1.04478	-1.08778	-1.45257	-1.03352	-1.3637	-1.20942	-1.09151	-1.22191	-1.2858	1.91797
false	false	true	true	true	true	true	true	true	true	true	true	true	101.662	131.349	99.4248	111.402	109.424	124.664	98.9891	117.449	72.4355	67.9005	75.3962	95.7169	100.775	63.297	142.572	96.4461	100	100	100	100	100	100	100	100	1.29202	-1.0225	1.09581	1.07636	1.22626	-1.027	1.15529	-1.40348	-1.49721	-1.34837	-1.06211	-1.0088	-1.6061
false	false	true	true	true	true	true	true	true	true	true	true	true	89.2488	85.0863	87.9707	86.5739	90.2388	87.7293	109.441	107.465	59.5385	86.165	79.6249	67.0734	74.4982	96.3311	66.8452	100.343	100	100	100	100	100	100	100	100	-1.04892	-1.01453	-1.0309	1.01109	-1.01732	1.22625	1.20411	-1.49901	-1.03579	-1.12086	-1.33061	-1.198	1.07935
false	false	true	true	true	true	true	true	true	true	true	true	true	83.0611	89.0451	82.3462	82.4802	82.964	80.3761	58.7511	93.6458	80.9664	89.9274	96.834	90.8556	75.9388	70.9771	65.6388	76.4657	100	100	100	100	100	100	100	100	1.07204	-1.00868	-1.00704	-1.00117	-1.03341	-1.41378	1.12743	-1.02587	1.08267	1.16582	1.09384	-1.09379	-1.17025
false	false	true	true	true	true	true	true	true	true	true	true	true	101.505	94.2072	97.0091	111.955	110.389	96.9674	77.78	106.561	104.858	105.706	105.244	114.368	101.516	63.6243	86.3446	96.1282	100	100	100	100	100	100	100	100	-1.07746	-1.04634	1.10296	1.08753	-1.04679	-1.30502	1.04981	1.03303	1.04139	1.03684	1.12673	1.00011	-1.59538
false	false	true	true	true	true	true	true	true	true	true	true	true	65.5049	91.5747	63.6049	61.2512	35.8796	81.1625	91.0915	83.998	79.3972	98.0572	116.71	119.366	21.4855	138.542	71.8033	64.6743	100	100	100	100	100	100	100	100	1.39798	-1.02987	-1.06945	-1.82569	1.23903	1.3906	1.28232	1.21208	1.49694	1.78169	1.82225	-3.0488	2.11499
false	false	true	true	true	true	true	true	true	true	true	true	true	84.79	134.617	91.4939	116.16	119.938	117.944	96.1048	105.755	92.6369	99.9505	119.874	109.814	87.0692	53.6867	108.91	73.0223	100	100	100	100	100	100	100	100	1.58765	1.07906	1.36997	1.41453	1.39101	1.13345	1.24726	1.09255	1.1788	1.41378	1.29513	1.02688	-1.57935
false	false	true	true	true	true	true	true	true	true	true	true	true	121.875	108.922	126.435	106.97	107.762	100.052	118.016	108.619	100.881	117.919	107.807	111.549	105.657	73.2606	105.451	125.2	100	100	100	100	100	100	100	100	-1.11892	1.03741	-1.13933	-1.13097	-1.21811	-1.03269	-1.12204	-1.2081	-1.03355	-1.13049	-1.09257	-1.15349	-1.66358
false	false	true	true	true	true	true	true	true	true	true	true	true	114.692	123.88	139.441	118.677	143.301	132.467	113.159	136.399	103.27	102.608	103.08	132.226	113.735	57.9787	107.908	127.777	100	100	100	100	100	100	100	100	1.08011	1.21579	1.03474	1.24944	1.15498	-1.01355	1.18927	-1.11061	-1.11777	-1.11265	1.15288	-1.00842	-1.97818
false	false	true	true	true	true	true	true	true	true	true	true	true	78.0236	90.4518	89.562	90.1518	86.1274	90.9642	103.228	92.9159	85.3285	91.1735	95.8906	85.4562	102.258	76.157	97.2884	107.119	100	100	100	100	100	100	100	100	1.15929	1.14788	1.15544	1.10386	1.16585	1.32304	1.19087	1.09362	1.16854	1.22899	1.09526	1.31061	-1.02451
false	false	true	true	true	true	true	true	true	true	true	true	true	134.176	94.1417	89.4514	72.8027	173.442	77.4099	84.2245	111.517	79.5046	157.008	74.9605	104.221	72.2461	69.6138	58.7149	167.587	100	100	100	100	100	100	100	100	-1.42525	-1.49998	-1.843	1.29265	-1.73331	-1.59307	-1.20318	-1.68765	1.17017	-1.78995	-1.28742	-1.8572	-1.92743
false	false	true	true	true	true	true	true	true	true	true	true	true	69.0656	136.243	141.013	133.287	81.3449	130.28	99.7539	72.8533	162.772	145.234	109.157	66.3161	146.719	275.274	117.49	111.227	100	100	100	100	100	100	100	100	1.97266	2.04173	1.92986	1.17779	1.88632	1.44434	1.05484	2.35677	2.10284	1.58048	-1.04146	2.12434	3.98569
false	false	true	true	true	true	true	true	true	true	true	true	true	18.5146	18.7191	17.0742	27.7791	9.04259	19.7965	9.93766	17.7511	147.948	220.27	215.51	23.3135	305.653	540.9	47.2662	32.9584	100	100	100	100	100	100	100	100	1.01105	-1.08436	1.50039	-2.04749	1.06924	-1.86307	-1.04301	7.99092	11.8971	11.64	1.2592	16.5088	29.2148
false	false	true	true	true	true	true	true	true	true	true	true	true	307.876	127.711	244.454	104.017	344.026	189.564	702.96	121.481	83.6455	154.514	46.2343	183.663	84.6765	52.9002	307.347	208.16	100	100	100	100	100	100	100	100	-2.41072	-1.25944	-2.95986	1.11742	-1.62413	2.28325	-2.53435	-3.68073	-1.99255	-6.65904	-1.67631	-3.63591	-5.81995
false	false	true	true	true	true	true	true	true	true	true	true	true	117.232	109.715	123.196	118.246	106.648	75.2973	92.6786	123.55	99.2661	98.4157	99.3306	108.901	126.845	98.1732	94.534	116.827	100	100	100	100	100	100	100	100	-1.06851	1.05088	1.00866	-1.09924	-1.55692	-1.26493	1.0539	-1.18099	-1.19119	-1.18022	-1.0765	1.082	-1.19413
false	false	true	true	true	true	true	true	true	true	true	true	true	93.6927	92.6375	98.5343	110.343	84.1312	55.8503	67.5597	98.2756	58.9311	71.0714	79.2476	86.8779	88.7031	42.0029	68.9201	94.4705	100	100	100	100	100	100	100	100	-1.01139	1.05167	1.17771	-1.11365	-1.67757	-1.38681	1.04891	-1.58987	-1.31829	-1.18228	-1.07844	-1.05625	-2.23062
false	false	true	true	true	true	true	true	true	true	true	true	true	143.911	70.8246	339.195	14.9087	123.195	41.6699	21.5319	102.572	88.6173	126.689	81.4655	59.5117	63.374	421.928	0	121.242	100	100	100	100	100	100	100	100	-2.03194	2.35697	-9.65283	-1.16816	-3.4536	-6.68363	-1.40303	-1.62397	-1.13594	-1.76653	-2.4182	-2.27083	2.93186
false	false	true	true	true	true	true	true	true	true	true	true	true	48.6876	78.7069	59.466	54.4881	46.5505	49.4208	38.3509	65.0653	54.2521	54.2257	65.571	74.884	59.7229	130.877	91.435	58.4259	100	100	100	100	100	100	100	100	1.61657	1.22138	1.11914	-1.04591	1.01506	-1.26953	1.33638	1.11429	1.11375	1.34677	1.53805	1.22665	2.68811
false	false	true	true	true	true	true	true	true	true	true	true	true	84.8859	75.8784	77.3123	106.069	79.4133	76.8919	87.6323	69.6879	76.4585	115.98	97.7734	133.064	87.6268	85.8477	93.4083	72.8999	100	100	100	100	100	100	100	100	-1.11871	-1.09796	1.24955	-1.06891	-1.10396	1.03235	-1.21809	-1.11022	1.36631	1.15182	1.56757	1.03229	1.01133
false	false	true	true	true	true	true	true	true	true	true	true	true	136.127	114.293	141.22	121.382	130.828	122.978	129.144	134.938	108.276	85.208	105.236	115.232	107.644	28.699	106.269	136.393	100	100	100	100	100	100	100	100	-1.19103	1.03742	-1.12148	-1.0405	-1.10692	-1.05407	-1.00881	-1.25722	-1.59758	-1.29354	-1.18133	-1.2646	-4.74325
false	false	true	true	true	true	true	true	true	true	true	true	true	104.217	102.137	97.209	123.298	74.9496	101.093	122.115	93.5666	73.0602	79.9948	92.423	73.2411	74.5692	72.4858	80.7029	97.8037	100	100	100	100	100	100	100	100	-1.02036	-1.07209	1.18309	-1.39049	-1.0309	1.17173	-1.11383	-1.42645	-1.3028	-1.12761	-1.42293	-1.39759	-1.43776
false	false	true	true	true	true	true	true	true	true	true	true	true	90.5511	89.4512	100.108	100.413	91.3783	141.628	99.3193	82.764	108.543	95.7411	83.7725	80.3107	126.339	181.753	95.017	87.7493	100	100	100	100	100	100	100	100	-1.0123	1.10554	1.10891	1.00913	1.56406	1.09683	-1.09409	1.19869	1.05732	-1.08092	-1.12751	1.39522	2.00719
false	false	true	true	true	true	true	true	true	true	true	true	true	129.994	57.5249	84.2702	59.3993	92.6039	69.441	78.1094	76.6221	52.082	82.2701	44.6756	110.787	59.8988	77.6328	54.4346	104.77	100	100	100	100	100	100	100	100	-2.2598	-1.54259	-2.18849	-1.40377	-1.87201	-1.66426	-1.69657	-2.49596	-1.58009	-2.90974	-1.17337	-2.17023	-1.67448
false	false	true	true	true	true	true	true	true	true	true	true	true	117.142	94.8969	98.3653	93.4448	106.172	92.4236	95.203	66.0799	52.9695	80.109	66.9284	72.5447	42.0344	72.0866	67.3937	98.9712	100	100	100	100	100	100	100	100	-1.23441	-1.19089	-1.2536	-1.10332	-1.26745	-1.23044	-1.77273	-2.2115	-1.46228	-1.75026	-1.61475	-2.78681	-1.62502
false	false	true	true	true	true	true	true	true	true	true	true	true	128.493	105.85	200.286	89.3109	380.048	68.8309	138.293	168.058	90.9161	130.216	88.6489	133.588	72.0775	161.915	91.4808	219.162	100	100	100	100	100	100	100	100	-1.21392	1.55873	-1.43871	2.95774	-1.86679	1.07627	1.30792	-1.41331	1.01341	-1.44946	1.03965	-1.78271	1.26011
false	false	true	true	true	true	true	true	true	true	true	true	true	210.291	182.435	191.131	154.415	190.92	160.281	2297.32	184.924	197.416	193.149	176.843	183.619	180.212	118.648	490.658	179.663	100	100	100	100	100	100	100	100	-1.15269	-1.10024	-1.36185	-1.10146	-1.31201	10.9245	-1.13717	-1.06522	-1.08875	-1.18914	-1.14526	-1.16691	-1.77239
false	false	true	true	true	true	true	true	true	true	true	true	true	101.901	111.889	113.12	141.377	107.155	119.275	97.8832	113.299	74.1243	77.6174	79.9507	123.253	120.913	152.709	107.38	92.565	100	100	100	100	100	100	100	100	1.09802	1.11009	1.38739	1.05156	1.1705	-1.04105	1.11185	-1.37473	-1.31286	-1.27455	1.20954	1.18657	1.49861
false	false	true	true	true	true	true	true	true	true	true	true	true	114.163	128.437	128.433	154.424	120.025	148.8	134.283	121.557	127.396	112.656	142.767	122.914	171.093	119.195	150.876	106.252	100	100	100	100	100	100	100	100	1.12503	1.125	1.35266	1.05135	1.3034	1.17624	1.06477	1.11592	-1.01337	1.25055	1.07666	1.49868	1.04408
false	false	true	true	true	true	true	true	true	true	true	true	true	126.307	114.966	109.68	108.682	114.032	122.729	115.802	106.216	112.75	108.552	106.379	120.345	122.875	114.554	105	114.048	100	100	100	100	100	100	100	100	-1.09864	-1.15159	-1.16217	-1.10765	-1.02915	-1.09072	-1.18915	-1.12024	-1.16357	-1.18733	-1.04954	-1.02793	-1.1026
false	false	true	true	true	true	true	true	true	true	true	true	true	40.5806	92.7684	68.7717	81.3632	88.1058	101.612	54.1103	52.2861	185.991	154.575	130.751	57.4725	181.317	332.007	75.3926	72.4022	100	100	100	100	100	100	100	100	2.28603	1.6947	2.00498	2.17113	2.50396	1.3334	1.28845	4.58324	3.80909	3.222	1.41626	4.46809	8.18144
false	false	true	true	true	true	true	true	true	true	true	true	true	134.137	128.121	137.597	99.9353	119.681	91.863	125.684	124.981	143.816	136.867	122.887	85.4904	109.655	80.1226	76.4785	100.287	100	100	100	100	100	100	100	100	-1.04696	1.02579	-1.34224	-1.12079	-1.46019	-1.06726	-1.07326	1.07216	1.02035	-1.09155	-1.56904	-1.22327	-1.67415
false	false	true	true	true	true	true	true	true	true	true	true	true	105.544	77.7598	67.168	101.075	97.7758	60.3106	52.295	78.5076	213.064	225.231	235.074	64.0362	113.08	148.905	57.0513	94.1785	100	100	100	100	100	100	100	100	-1.35731	-1.57134	-1.04421	-1.07945	-1.75	-2.01824	-1.34438	2.01873	2.13401	2.22727	-1.64819	1.0714	1.41083
false	false	true	true	true	true	true	true	true	true	true	true	true	126.143	123.194	131.604	129.867	114.333	118.269	121.794	122.264	114.151	94.4523	100.541	112.621	103.203	46.8623	109.591	107.173	100	100	100	100	100	100	100	100	-1.02394	1.0433	1.02952	-1.10329	-1.06657	-1.0357	-1.03172	-1.10505	-1.33552	-1.25464	-1.12006	-1.22228	-2.69178
false	false	true	true	true	true	true	true	true	true	true	true	true	115.661	112.662	165.628	130.337	120.869	115.836	131.575	130.531	101.272	100.714	101.932	125.343	106.723	59.7943	134.228	103.545	100	100	100	100	100	100	100	100	-1.02663	1.43201	1.12689	1.04503	1.00151	1.13759	1.12856	-1.14208	-1.14841	-1.13469	1.08371	-1.08375	-1.93432
false	false	true	true	true	true	true	true	true	true	true	true	true	97.1377	164.166	164.528	175.151	81.1172	133.133	102.271	152.078	196.058	142.722	120.861	129.254	76.5097	82.7139	138.67	90.0586	100	100	100	100	100	100	100	100	1.69003	1.69376	1.80312	-1.1975	1.37056	1.05285	1.5656	2.01836	1.46927	1.24422	1.33062	-1.26961	-1.17438
false	false	true	true	true	true	true	true	true	true	true	true	true	148.099	122.831	117.316	93.6365	101.012	123.768	121.463	125.528	50.8437	61.4195	79.7703	85.0853	49.6212	59.3594	88.4408	124.153	100	100	100	100	100	100	100	100	-1.20571	-1.26239	-1.58163	-1.46614	-1.19658	-1.21928	-1.17981	-2.91282	-2.41126	-1.85656	-1.74059	-2.98458	-2.49495
false	false	true	true	true	true	true	true	true	true	true	true	true	110.996	108.605	105.57	130.866	96.512	94.6459	106.746	96.3763	75.3249	92.5311	97.2231	130.322	67.1925	62.1804	101.138	83.7569	100	100	100	100	100	100	100	100	-1.02202	-1.0514	1.17902	-1.15007	-1.17275	-1.03981	-1.15169	-1.47356	-1.19955	-1.14166	1.17411	-1.65191	-1.78506
false	false	true	true	true	true	true	true	true	true	true	true	true	194.128	107.9	155.534	113.172	153.841	60.7154	161.627	97.5415	146.302	95.2764	48.1291	151.02	51.8964	80.8652	92.9428	96.6759	100	100	100	100	100	100	100	100	-1.79914	-1.24814	-1.71534	-1.26188	-3.19734	-1.20109	-1.99021	-1.3269	-2.03752	-4.03349	-1.28545	-3.74068	-2.40064
false	false	true	true	true	true	true	true	true	true	true	true	true	99.4929	99.4899	91.9996	83.4015	108.338	73.2921	94.5985	86.0474	85.8291	94.4604	92.2801	98.3305	62.516	46.7723	93.7079	106.387	100	100	100	100	100	100	100	100	-1.00003	-1.08145	-1.19294	1.0889	-1.35748	-1.05174	-1.15626	-1.1592	-1.05328	-1.07816	-1.01182	-1.59148	-2.12718
false	false	true	true	true	true	true	true	true	true	true	true	true	124.449	149.558	150.97	144.184	132.461	130.543	112.58	134.106	158.095	130.531	123.448	133.095	150.069	111.376	118.305	125.754	100	100	100	100	100	100	100	100	1.20176	1.2131	1.15858	1.06438	1.04897	-1.10543	1.0776	1.27036	1.04887	-1.00811	1.06948	1.20587	-1.11737
[truncated: 60 more columns]
